# Supplementary material for: Characterizing the secretome of EGFR mutant lung adenocarcinoma
Source: Front Oncol. 2024 Jan 8;13:1286821. doi: 10.3389/fonc.2023.1286821 (PMC10801028; doi:10.3389/fonc.2023.1286821)
Supplement: Supplementary file 2 [file Table_1.xlsx]

## Sheet: Supplemental Table 1
Supplementary Table 1: Predicted Localizations of Candidate Secreted Proteins
Protein_ID	Localizations	Signals	Cytoplasm	Nucleus	Extracellular	Cell membrane	Mitochondrion	Plastid	Endoplasmic reticulum	Lysosome/Vacuole	Golgi apparatus	Peroxisome
sp|B9A064|IGLL5_HUMAN	Cell membrane	Signal peptide	0.2962	0.1929	0.4194	0.471	0.1575	0.0039	0.4446	0.4304	0.4398	0.1477
sp|E9PAV3|NACAM_HUMAN	Cytoplasm|Nucleus	Nuclear localization signal	0.6024	0.6361	0.0849	0.1982	0.0753	0.0087	0.1266	0.1926	0.2161	0.0154
sp|O00115|DNS2A_HUMAN	Extracellular	Signal peptide	0.1731	0.1184	0.8543	0.3862	0.1462	0.0058	0.2824	0.3853	0.1648	0.0119
sp|O00151|PDLI1_HUMAN	Cytoplasm		0.7016	0.3363	0.03	0.2681	0.0473	0.003	0.3171	0.1284	0.3457	0.0005
sp|O00244|ATOX1_HUMAN	Cytoplasm	Nuclear localization signal	0.7646	0.448	0.1906	0.1911	0.3247	0.0067	0.2959	0.0521	0.0341	0.0215
sp|O00264|PGRC1_HUMAN	Endoplasmic reticulum	Signal peptide	0.2412	0.1661	0.0376	0.1017	0.4647	0.0261	0.8466	0.1778	0.1646	0.1056
sp|O00299|CLIC1_HUMAN	Cytoplasm	Nuclear localization signal|Nuclear export signal	0.7301	0.3501	0.0173	0.3474	0.3154	0.0066	0.1617	0.3053	0.5946	0.1649
sp|O00391|QSOX1_HUMAN	Endoplasmic reticulum	Signal peptide|Transmembrane domain	0.2081	0.1502	0.4904	0.3176	0.0641	0.0018	0.6288	0.3862	0.4924	0.0972
sp|O00410|IPO5_HUMAN	Cytoplasm|Nucleus	Nuclear export signal	0.6712	0.7697	0.0096	0.1971	0.0703	0.0032	0.1253	0.09	0.0927	0.0065
sp|O00462|MANBA_HUMAN	Extracellular|Lysosome/Vacuole	Signal peptide	0.3037	0.1266	0.7303	0.2963	0.0909	0.0043	0.567	0.625	0.3064	0.0079
sp|O00468|AGRIN_HUMAN	Extracellular	Signal peptide	0.3216	0.1339	0.9548	0.2899	0.2013	0.0108	0.1702	0.2521	0.2509	0.0062
sp|O00584|RNT2_HUMAN	Extracellular	Signal peptide	0.1941	0.1252	0.9155	0.2733	0.1331	0.0014	0.4437	0.4737	0.3146	0.0104
sp|O00622|CCN1_HUMAN	Extracellular	Signal peptide	0.226	0.096	0.972	0.2655	0.0675	0.0031	0.1244	0.2537	0.2286	0.0074
sp|O00754|MA2B1_HUMAN	Extracellular|Lysosome/Vacuole	Signal peptide	0.2145	0.1554	0.7088	0.3797	0.1123	0.005	0.4338	0.6213	0.2689	0.0131
sp|O00764|PDXK_HUMAN	Cytoplasm|Nucleus		0.6609	0.7498	0.1624	0.1106	0.0653	0.0091	0.1076	0.0666	0.1348	0.1121
sp|O14657|TOR1B_HUMAN	Mitochondrion	Signal peptide	0.1533	0.0916	0.5149	0.2022	0.5303	0.0044	0.4702	0.3114	0.2207	0.1065
sp|O14672|ADA10_HUMAN	Cell membrane	Signal peptide|Transmembrane domain	0.2218	0.0933	0.1669	0.7015	0.0776	0.006	0.5546	0.2731	0.5905	0.0378
sp|O14737|PDCD5_HUMAN	Cytoplasm|Nucleus	Nuclear localization signal|Nuclear export signal	0.573	0.5926	0.0152	0.0124	0.0836	0.0013	0.0728	0.1091	0.1418	0.0035
sp|O14773|TPP1_HUMAN	Extracellular	Signal peptide	0.3304	0.1056	0.6387	0.182	0.1552	0.0517	0.2452	0.5509	0.3022	0.051
sp|O14786|NRP1_HUMAN	Cell membrane	Signal peptide|Transmembrane domain	0.2296	0.1063	0.1947	0.7675	0.0622	0.0029	0.3455	0.5534	0.4384	0.0329
sp|O14792|HS3S1_HUMAN	Extracellular|Golgi apparatus	Signal peptide|Transmembrane domain	0.1425	0.1022	0.6801	0.2377	0.1389	0.0059	0.5202	0.3271	0.8917	0.0342
sp|O14818|PSA7_HUMAN	Cytoplasm|Nucleus	Nuclear localization signal	0.6114	0.6599	0.0363	0.076	0.2025	0.0241	0.3551	0.0229	0.0998	0.0377
sp|O14950|ML12B_HUMAN	Cytoplasm	Nuclear localization signal	0.609	0.4986	0.1291	0.5161	0.0602	0.0107	0.3496	0.0964	0.1686	0.0007
sp|O14980|XPO1_HUMAN	Cytoplasm|Nucleus	Nuclear export signal	0.5661	0.6119	0.0173	0.2443	0.0642	0.0006	0.2081	0.2878	0.3232	0.0021
sp|O15031|PLXB2_HUMAN	Cell membrane	Signal peptide	0.3356	0.1378	0.456	0.4728	0.1478	0.0013	0.3251	0.423	0.413	0.0027
sp|O15143|ARC1B_HUMAN	Cytoplasm		0.4924	0.4588	0.028	0.171	0.0401	0.0066	0.4199	0.2575	0.2312	0.0525
sp|O15144|ARPC2_HUMAN	Cytoplasm	Nuclear localization signal	0.621	0.5012	0.0527	0.1107	0.2531	0.0092	0.1007	0.0837	0.1138	0.011
sp|O15145|ARPC3_HUMAN	Cytoplasm		0.5581	0.4024	0.2502	0.1913	0.4398	0.0288	0.1593	0.188	0.2907	0.0158
sp|O15212|PFD6_HUMAN	Cytoplasm		0.5847	0.2301	0.0669	0.0703	0.4132	0.02	0.1821	0.2378	0.0305	0.0195
sp|O15230|LAMA5_HUMAN	Extracellular	Signal peptide	0.2532	0.1567	0.9256	0.3598	0.1756	0.0027	0.1876	0.2538	0.3406	0.0087
sp|O15347|HMGB3_HUMAN	Cytoplasm|Nucleus	Nuclear localization signal	0.5517	0.8096	0.1504	0.1595	0.0931	0.0117	0.0528	0.0377	0.1033	0.0205
sp|O15371|EIF3D_HUMAN	Cytoplasm	Nuclear localization signal	0.53	0.4982	0.0407	0.0563	0.083	0.0782	0.1171	0.0373	0.1324	0.0002
sp|O43155|FLRT2_HUMAN	Cell membrane	Signal peptide|Transmembrane domain	0.1732	0.1076	0.4186	0.8664	0.0451	0.0025	0.4013	0.4609	0.321	0.0895
sp|O43175|SERA_HUMAN	Cytoplasm	Nuclear export signal	0.7626	0.3281	0.065	0.431	0.4938	0.0218	0.1274	0.2097	0.0774	0.0346
sp|O43240|KLK10_HUMAN	Extracellular	Signal peptide	0.2213	0.1162	0.9376	0.2223	0.1517	0.0023	0.2434	0.3097	0.2537	0.0414
sp|O43278|SPIT1_HUMAN	Cell membrane	Signal peptide|Transmembrane domain	0.1998	0.0889	0.3091	0.7862	0.0615	0.0049	0.2781	0.5346	0.5501	0.0568
sp|O43286|B4GT5_HUMAN	Golgi apparatus	Signal peptide|Transmembrane domain	0.1147	0.0914	0.3451	0.185	0.1245	0.0111	0.2993	0.1881	0.9284	0.0121
sp|O43291|SPIT2_HUMAN	Cell membrane	Signal peptide|Transmembrane domain	0.2013	0.066	0.3541	0.7011	0.0766	0.0118	0.3167	0.5298	0.5938	0.0579
sp|O43390|HNRPR_HUMAN	Cytoplasm|Nucleus	Nuclear localization signal	0.4828	0.8841	0.0775	0.0423	0.0481	0.0007	0.1384	0.0249	0.0247	0
sp|O43399|TPD54_HUMAN	Cytoplasm		0.5033	0.2237	0.0958	0.3183	0.2708	0.0023	0.4746	0.3248	0.6158	0.0162
sp|O43405|COCH_HUMAN	Extracellular	Signal peptide	0.1801	0.156	0.951	0.3315	0.0632	0.0095	0.3222	0.3002	0.2414	0.0091
sp|O43493|TGON2_HUMAN	Cell membrane	Signal peptide|Transmembrane domain	0.159	0.1101	0.2407	0.5081	0.063	0.0023	0.3817	0.2696	0.2993	0.0845
sp|O43505|B4GA1_HUMAN	Golgi apparatus	Signal peptide|Transmembrane domain	0.196	0.1223	0.4928	0.1431	0.0621	0.0032	0.3898	0.147	0.8786	0.0058
sp|O43556|SGCE_HUMAN	Cell membrane	Signal peptide|Transmembrane domain	0.2264	0.1112	0.15	0.8558	0.0658	0.0056	0.3439	0.5259	0.4523	0.0438
sp|O43707|ACTN4_HUMAN	Cytoplasm	Nuclear export signal	0.8032	0.3726	0.031	0.4139	0.048	0.003	0.1343	0.1931	0.3041	0.0108
sp|O43747|AP1G1_HUMAN	Cytoplasm|Lysosome/Vacuole|Golgi apparatus	Nuclear export signal	0.5553	0.2277	0.0205	0.314	0.0434	0.0018	0.0588	0.6059	0.7763	0.0354
sp|O43768|ENSA_HUMAN	Cytoplasm	Nuclear localization signal	0.5524	0.5219	0.0075	0.147	0.0807	0.003	0.1371	0.0385	0.1223	0.0069
sp|O43809|CPSF5_HUMAN	Cytoplasm		0.6208	0.2608	0.0526	0.1568	0.5903	0.0591	0.213	0.0968	0.1402	0.217
sp|O43852|CALU_HUMAN	Endoplasmic reticulum	Signal peptide	0.1648	0.0949	0.306	0.2723	0.0391	0.012	0.6453	0.3952	0.3993	0.003
sp|O43854|EDIL3_HUMAN	Extracellular	Signal peptide	0.2045	0.1104	0.9026	0.2048	0.0893	0.0105	0.154	0.3641	0.2075	0.0087
sp|O60245|PCDH7_HUMAN	Cell membrane	Signal peptide|Transmembrane domain	0.2281	0.0961	0.0713	0.9032	0.021	0.0043	0.1658	0.3343	0.284	0.0188
sp|O60506|HNRPQ_HUMAN	Nucleus	Nuclear localization signal	0.4615	0.8797	0.0671	0.0294	0.0575	0.0007	0.172	0.023	0.0277	0
sp|O60568|PLOD3_HUMAN	Endoplasmic reticulum	Signal peptide	0.2225	0.1806	0.5567	0.2693	0.1236	0.0169	0.6228	0.3231	0.5492	0.0235
sp|O60687|SRPX2_HUMAN	Extracellular	Signal peptide	0.2699	0.1807	0.7501	0.2717	0.1016	0.009	0.2846	0.361	0.2142	0.0036
sp|O60911|CATL2_HUMAN	Extracellular	Signal peptide	0.1218	0.0438	0.8818	0.2059	0.0653	0.0284	0.3012	0.4885	0.1558	0.0058
sp|O60925|PFD1_HUMAN	Cytoplasm		0.5452	0.2489	0.0207	0.0249	0.1688	0.0043	0.1838	0.3896	0.0369	0.0058
sp|O75083|WDR1_HUMAN	Cytoplasm|Nucleus	Nuclear localization signal	0.7176	0.6083	0.0205	0.1402	0.038	0.0051	0.1499	0.1843	0.0521	0.0105
sp|O75223|GGCT_HUMAN	Cytoplasm		0.6233	0.4244	0.0071	0.157	0.2852	0.0106	0.2145	0.2858	0.2978	0.0792
sp|O75326|SEM7A_HUMAN	Cell membrane		0.1628	0.1147	0.4577	0.7861	0.0664	0.0011	0.2684	0.2533	0.3236	0.0101
sp|O75347|TBCA_HUMAN	Cytoplasm	Nuclear export signal	0.6928	0.4549	0.0224	0.0892	0.1692	0.0039	0.106	0.144	0.1214	0.0026
sp|O75367|H2AY_HUMAN	Cytoplasm|Nucleus	Nuclear localization signal	0.4924	0.6388	0.1836	0.1508	0.0951	0.1335	0.0333	0.0718	0.0384	0.0041
sp|O75368|SH3L1_HUMAN	Cytoplasm|Mitochondrion		0.7306	0.4171	0.0161	0.312	0.7126	0.0101	0.252	0.1962	0.0793	0.1104
sp|O75369|FLNB_HUMAN	Cytoplasm	Nuclear localization signal|Nuclear export signal	0.9033	0.2385	0.2587	0.2713	0.3027	0.0543	0.1637	0.0844	0.4227	0.0136
sp|O75396|SC22B_HUMAN	Golgi apparatus	Signal peptide|Transmembrane domain	0.0976	0.0863	0.0303	0.2322	0.2838	0.0176	0.5003	0.5188	0.6929	0.0738
sp|O75487|GPC4_HUMAN	Cell membrane		0.1483	0.0735	0.6243	0.6223	0.0669	0.003	0.3382	0.3096	0.3189	0.0037
sp|O75493|CAH11_HUMAN	Extracellular	Signal peptide	0.184	0.1589	0.8413	0.2672	0.1032	0.0071	0.3215	0.3059	0.2491	0.0193
sp|O75531|BAF_HUMAN	Cytoplasm|Nucleus	Nuclear localization signal	0.6498	0.5983	0.0577	0.1003	0.1227	0.0445	0.09	0.0061	0.0529	0.0007
sp|O75635|SPB7_HUMAN	Cytoplasm|Extracellular	Signal peptide	0.613	0.1429	0.8728	0.231	0.1573	0.0544	0.0923	0.0602	0.163	0.0214
sp|O75874|IDHC_HUMAN	Cytoplasm|Peroxisome	Peroxisomal targeting signal	0.7116	0.4186	0.0905	0.0405	0.1157	0.0006	0.1893	0.0852	0.0172	0.7806
sp|O75882|ATRN_HUMAN	Cell membrane	Signal peptide|Transmembrane domain	0.1871	0.1183	0.1133	0.6747	0.0581	0.002	0.5471	0.4831	0.4021	0.1086
sp|O75937|DNJC8_HUMAN	Cytoplasm|Nucleus	Nuclear localization signal	0.5374	0.6453	0.0036	0.1774	0.0738	0.0025	0.2637	0.0385	0.1	0.0001
sp|O76003|GLRX3_HUMAN	Cytoplasm	Nuclear localization signal	0.7009	0.5114	0.0389	0.375	0.304	0.0044	0.4089	0.4647	0.316	0.0032
sp|O76061|STC2_HUMAN	Extracellular	Signal peptide	0.191	0.1122	0.8736	0.3309	0.1258	0.0183	0.2527	0.3156	0.4637	0.0091
sp|O94766|B3GA3_HUMAN	Golgi apparatus	Signal peptide|Transmembrane domain	0.1596	0.0897	0.4606	0.1883	0.0591	0.0009	0.4167	0.1173	0.8948	0.0031
sp|O94907|DKK1_HUMAN	Extracellular	Signal peptide	0.1137	0.0759	0.8677	0.2274	0.0967	0.0097	0.294	0.2854	0.4229	0.0036
sp|O94985|CSTN1_HUMAN	Cell membrane	Signal peptide|Transmembrane domain	0.2423	0.2185	0.1335	0.6323	0.0271	0.0005	0.428	0.3209	0.6135	0.0404
sp|O95084|PRS23_HUMAN	Extracellular	Signal peptide	0.1489	0.0948	0.9149	0.2644	0.0825	0.0125	0.2087	0.2149	0.1418	0.0234
sp|O95292|VAPB_HUMAN	Endoplasmic reticulum	Signal peptide|Transmembrane domain	0.2126	0.2637	0.0508	0.4894	0.0646	0.0053	0.8393	0.321	0.5643	0.0344
sp|O95336|6PGL_HUMAN	Cytoplasm|Nucleus	Nuclear localization signal	0.6606	0.596	0.0829	0.2561	0.2528	0.0039	0.2274	0.0989	0.1094	0.0416
sp|O95373|IPO7_HUMAN	Cytoplasm|Nucleus	Nuclear localization signal|Nuclear export signal	0.6033	0.7608	0.0049	0.0781	0.0783	0.0016	0.1428	0.1044	0.2126	0.0023
sp|O95395|GCNT3_HUMAN	Golgi apparatus	Signal peptide|Transmembrane domain	0.1769	0.1395	0.6166	0.2176	0.0755	0.0182	0.5295	0.4106	0.9468	0.0243
sp|O95433|AHSA1_HUMAN	Cytoplasm|Endoplasmic reticulum		0.5951	0.1178	0.0152	0.3595	0.0798	0.018	0.6362	0.2777	0.273	0.0696
sp|O95631|NET1_HUMAN	Extracellular	Signal peptide	0.205	0.1543	0.8613	0.3321	0.2774	0.0107	0.2893	0.1105	0.3145	0.0028
sp|O95633|FSTL3_HUMAN	Extracellular	Signal peptide	0.2819	0.115	0.9097	0.2853	0.2156	0.0039	0.2246	0.5163	0.422	0.0065
sp|O95782|AP2A1_HUMAN	Cytoplasm	Nuclear export signal	0.5324	0.3689	0.0184	0.4688	0.0825	0.0041	0.1352	0.3839	0.537	0.0319
sp|O95834|EMAL2_HUMAN	Cytoplasm		0.703	0.5104	0.0447	0.1575	0.0862	0.0025	0.1967	0.334	0.1136	0.0107
sp|O95861|BPNT1_HUMAN	Cytoplasm	Nuclear localization signal	0.837	0.3031	0.0373	0.1512	0.2884	0.0416	0.1063	0.1205	0.1373	0.0153
sp|O95994|AGR2_HUMAN	Endoplasmic reticulum	Signal peptide	0.1976	0.1627	0.517	0.3031	0.1645	0.0677	0.8709	0.1388	0.1932	0.0339
sp|O96009|NAPSA_HUMAN	Extracellular	Signal peptide	0.2341	0.0875	0.8287	0.3924	0.1039	0.0165	0.3097	0.4901	0.2482	0.0335
sp|P00338|LDHA_HUMAN	Cytoplasm	Nuclear export signal	0.7356	0.2769	0.0209	0.3986	0.442	0.0056	0.1706	0.1392	0.2335	0.1896
sp|P00390|GSHR_HUMAN	Mitochondrion	Mitochondrial transit peptide	0.1651	0.27	0.0781	0.0915	0.7256	0.0118	0.0849	0.0977	0.1549	0.1589
sp|P00441|SODC_HUMAN	Mitochondrion		0.4654	0.1333	0.1234	0.253	0.53	0.0071	0.061	0.0655	0.0144	0.1227
sp|P00450|CERU_HUMAN	Extracellular	Signal peptide	0.1938	0.1449	0.6015	0.313	0.0421	0.0098	0.4184	0.4271	0.3763	0.0126
sp|P00491|PNPH_HUMAN	Cytoplasm		0.5711	0.3176	0.0415	0.2382	0.199	0.0071	0.1047	0.0625	0.0744	0.0667
sp|P00492|HPRT_HUMAN	Cytoplasm|Nucleus	Nuclear localization signal|Nuclear export signal	0.7119	0.5693	0.1466	0.1413	0.2241	0.0182	0.0879	0.0479	0.162	0.003
sp|P00533|EGFR_HUMAN	Cell membrane	Signal peptide	0.3148	0.1972	0.4918	0.6603	0.0969	0.0012	0.206	0.34	0.2609	0.0021
sp|P00558|PGK1_HUMAN	Cytoplasm		0.751	0.1422	0.1042	0.3521	0.489	0.017	0.134	0.0841	0.1423	0.0409
sp|P00734|THRB_HUMAN	Extracellular	Signal peptide	0.2008	0.1166	0.8825	0.2204	0.1076	0.005	0.1767	0.2369	0.2978	0.0044
sp|P00736|C1R_HUMAN	Extracellular	Signal peptide	0.1638	0.1307	0.8664	0.2563	0.1105	0.0072	0.2261	0.251	0.0953	0.0061
sp|P00749|UROK_HUMAN	Extracellular	Signal peptide	0.153	0.1334	0.9459	0.124	0.1264	0.0103	0.1305	0.2858	0.1556	0.008
sp|P00750|TPA_HUMAN	Extracellular	Signal peptide	0.1444	0.1554	0.9565	0.1469	0.1077	0.005	0.1128	0.2231	0.172	0.0061
sp|P00751|CFAB_HUMAN	Extracellular	Signal peptide	0.1918	0.1297	0.9363	0.2038	0.0923	0.0109	0.2915	0.2416	0.174	0.0071
sp|P00966|ASSY_HUMAN	Cytoplasm	Nuclear localization signal	0.7094	0.4789	0.0155	0.1512	0.1844	0.0005	0.0389	0.0745	0.1153	0.0003
sp|P01009|A1AT_HUMAN	Extracellular	Signal peptide	0.1577	0.059	0.9105	0.2108	0.0751	0.0035	0.3187	0.2421	0.2534	0.0123
sp|P01011|AACT_HUMAN	Extracellular	Signal peptide	0.1906	0.0704	0.9313	0.2155	0.0804	0.0041	0.269	0.2073	0.2325	0.015
sp|P01023|A2MG_HUMAN	Extracellular	Signal peptide	0.3435	0.1318	0.849	0.4429	0.0632	0.0019	0.3928	0.396	0.3408	0.008
sp|P01024|CO3_HUMAN	Extracellular	Signal peptide	0.3183	0.112	0.9079	0.4172	0.0501	0.0048	0.2565	0.2469	0.3123	0.0016
sp|P01033|TIMP1_HUMAN	Extracellular	Signal peptide	0.1823	0.1059	0.9354	0.164	0.0718	0.0052	0.1826	0.267	0.1413	0.0152
sp|P01034|CYTC_HUMAN	Extracellular	Signal peptide	0.1445	0.117	0.8238	0.1474	0.0507	0.0161	0.2319	0.455	0.3161	0.016
sp|P01036|CYTS_HUMAN	Extracellular	Signal peptide	0.1299	0.105	0.886	0.1321	0.0906	0.0101	0.1837	0.4097	0.2125	0.0065
sp|P01037|CYTN_HUMAN	Extracellular	Signal peptide	0.1426	0.0746	0.9093	0.0983	0.0582	0.01	0.1899	0.3578	0.222	0.0065
sp|P01042|KNG1_HUMAN	Extracellular	Signal peptide	0.1396	0.1161	0.9398	0.1908	0.0484	0.0193	0.213	0.2549	0.2225	0.0064
sp|P01130|LDLR_HUMAN	Cell membrane|Lysosome/Vacuole	Signal peptide|Transmembrane domain	0.2161	0.0993	0.256	0.8525	0.0913	0.0032	0.2787	0.6712	0.5285	0.174
sp|P01308|INS_HUMAN	Extracellular	Signal peptide	0.1184	0.1371	0.8608	0.1566	0.0991	0.0016	0.223	0.3402	0.3319	0.0038
sp|P01344|IGF2_HUMAN	Extracellular	Signal peptide	0.1224	0.1297	0.8859	0.1403	0.0569	0.007	0.2654	0.2559	0.3005	0.0032
sp|P01833|PIGR_HUMAN	Cell membrane	Signal peptide|Transmembrane domain	0.184	0.0838	0.2667	0.8847	0.1208	0.011	0.2501	0.3795	0.416	0.3028
sp|P01857|IGHG1_HUMAN	Extracellular	Signal peptide	0.388	0.1246	0.8642	0.3466	0.25	0.0274	0.3034	0.3093	0.427	0.0105
sp|P01861|IGHG4_HUMAN	Extracellular	Signal peptide	0.4076	0.1001	0.9031	0.3162	0.28	0.0271	0.2833	0.3654	0.4693	0.0125
sp|P01876|IGHA1_HUMAN	Extracellular|Cell membrane	Signal peptide	0.4425	0.1674	0.6724	0.5378	0.1932	0.0072	0.1469	0.2564	0.2857	0.0077
sp|P02452|CO1A1_HUMAN	Extracellular	Signal peptide	0.171	0.081	0.9365	0.2401	0.0469	0.0052	0.2883	0.2503	0.2245	0.0016
sp|P02545|LMNA_HUMAN	Cytoplasm|Nucleus	Nuclear localization signal	0.5384	0.7217	0.0622	0.1719	0.0593	0.0018	0.0755	0.1296	0.1788	0.0137
sp|P02749|APOH_HUMAN	Extracellular	Signal peptide	0.1375	0.0869	0.9367	0.1377	0.0754	0.0144	0.2136	0.1913	0.2034	0.0014
sp|P02750|A2GL_HUMAN	Extracellular	Signal peptide	0.2718	0.1515	0.7438	0.3294	0.1566	0.0037	0.2785	0.2756	0.2008	0.0059
sp|P02751|FINC_HUMAN	Extracellular	Signal peptide	0.1443	0.1003	0.9282	0.3029	0.0673	0.0094	0.2848	0.3135	0.383	0.0109
sp|P02753|RET4_HUMAN	Extracellular	Signal peptide	0.1904	0.1095	0.9368	0.1329	0.1347	0.0102	0.2028	0.1668	0.1584	0.0218
sp|P02771|FETA_HUMAN	Extracellular	Signal peptide	0.2432	0.0814	0.8805	0.1808	0.0803	0.0118	0.236	0.3551	0.2908	0.0032
sp|P02774|VTDB_HUMAN	Extracellular	Signal peptide	0.223	0.0653	0.8978	0.1631	0.0672	0.0143	0.1952	0.3178	0.157	0.0023
sp|P02786|TFR1_HUMAN	Cell membrane|Lysosome/Vacuole |Golgi apparatus	Signal peptide|Transmembrane domain	0.1926	0.1673	0.1945	0.6455	0.0416	0.0039	0.3275	0.6156	0.7135	0.0127
sp|P02787|TRFE_HUMAN	Extracellular	Signal peptide	0.2302	0.0415	0.8316	0.4112	0.1079	0.025	0.4495	0.491	0.3888	0.0042
sp|P02788|TRFL_HUMAN	Extracellular	Signal peptide	0.2115	0.0513	0.8631	0.3744	0.1439	0.0231	0.501	0.3668	0.397	0.0127
sp|P02790|HEMO_HUMAN	Extracellular	Signal peptide	0.2223	0.101	0.9167	0.2654	0.2084	0.0115	0.3784	0.4893	0.4298	0.0102
sp|P03950|ANGI_HUMAN	Extracellular	Signal peptide	0.1459	0.1376	0.8905	0.2423	0.097	0.0123	0.2306	0.4586	0.2	0.0121
sp|P03956|MMP1_HUMAN	Extracellular	Signal peptide	0.2794	0.0974	0.9538	0.2454	0.3175	0.0193	0.2366	0.1614	0.1483	0.0219
sp|P03973|SLPI_HUMAN	Extracellular	Signal peptide	0.1178	0.0634	0.9807	0.1038	0.0524	0.0047	0.1402	0.2467	0.276	0.0077
sp|P04004|VTNC_HUMAN	Extracellular	Signal peptide	0.2112	0.1161	0.9166	0.2027	0.2281	0.0218	0.2414	0.3192	0.3133	0.005
sp|P04062|GBA1_HUMAN	Extracellular	Signal peptide	0.2179	0.0831	0.8794	0.3997	0.1786	0.0118	0.3268	0.5316	0.3449	0.0275
sp|P04066|FUCO_HUMAN	Extracellular	Signal peptide	0.1647	0.1148	0.7772	0.3273	0.0718	0.0029	0.5199	0.543	0.2842	0.0132
sp|P04075|ALDOA_HUMAN	Cytoplasm|Mitochondrion	Nuclear localization signal	0.8106	0.5048	0.0501	0.1464	0.6974	0.0195	0.0583	0.0429	0.1501	0.0105
sp|P04080|CYTB_HUMAN	Cytoplasm|Nucleus	Nuclear export signal	0.7211	0.6959	0.0085	0.1234	0.2207	0.0262	0.0962	0.0845	0.0044	0.0142
sp|P04083|ANXA1_HUMAN	Cytoplasm		0.77	0.393	0.5472	0.4156	0.2634	0.056	0.0921	0.4574	0.0689	0.0164
sp|P04156|PRIO_HUMAN	Extracellular	Signal peptide	0.1533	0.0654	0.49	0.4065	0.052	0.0142	0.3318	0.2162	0.2771	0.0027
sp|P04406|G3P_HUMAN	Cytoplasm	Peroxisomal targeting signal	0.6563	0.2735	0.1307	0.3771	0.4614	0.007	0.1208	0.0531	0.0507	0.3166
sp|P04424|ARLY_HUMAN	Cytoplasm		0.703	0.4551	0.0586	0.088	0.5135	0.0119	0.0319	0.1836	0.0853	0.3464
sp|P04439|HLAA_HUMAN	Cell membrane|Lysosome/Vacuole	Signal peptide	0.2571	0.0844	0.2106	0.8695	0.0744	0.0014	0.5472	0.6471	0.3108	0.2138
sp|P04732|MT1E_HUMAN	Cytoplasm|Mitochondrion	Peroxisomal targeting signal	0.5468	0.288	0.5073	0.1832	0.6773	0.0341	0.0876	0.0263	0.0715	0.3113
sp|P04792|HSPB1_HUMAN	Cytoplasm		0.6212	0.4532	0.4513	0.3581	0.3094	0.0062	0.1477	0.0819	0.0581	0.0515
sp|P05067|A4_HUMAN	Cell membrane|Lysosome/Vacuole	Signal peptide|Transmembrane domain	0.2409	0.1152	0.3123	0.6661	0.0538	0.0015	0.1911	0.6125	0.6115	0.0984
sp|P05114|HMGN1_HUMAN	Nucleus	Nuclear localization signal	0.3375	0.8603	0.3594	0.297	0.1762	0.0104	0.0304	0.0041	0.0305	0.0032
sp|P05121|PAI1_HUMAN	Extracellular	Signal peptide	0.1491	0.067	0.7801	0.1564	0.08	0.015	0.2871	0.3495	0.2776	0.0032
sp|P05156|CFAI_HUMAN	Extracellular	Signal peptide	0.1736	0.1051	0.9414	0.1039	0.1008	0.0145	0.1535	0.2688	0.1946	0.0043
sp|P05362|ICAM1_HUMAN	Cell membrane	Signal peptide|Transmembrane domain	0.2786	0.1382	0.2621	0.8561	0.0953	0.0016	0.2882	0.2676	0.2215	0.0309
sp|P05387|RLA2_HUMAN	Cytoplasm	Nuclear export signal	0.5991	0.308	0.0432	0.0879	0.1416	0.0046	0.1481	0.4986	0.4289	0.0453
sp|P05388|RLA0_HUMAN	Cytoplasm	Nuclear export signal	0.6219	0.4075	0.0362	0.1338	0.2036	0.0041	0.1009	0.4994	0.3541	0.039
sp|P05408|7B2_HUMAN	Extracellular	Signal peptide	0.1123	0.0989	0.8728	0.1485	0.0721	0.0117	0.2974	0.1428	0.3054	0.0022
sp|P05455|LA_HUMAN	Cytoplasm|Nucleus	Nuclear localization signal	0.5305	0.8269	0.089	0.0479	0.0517	0.0036	0.0993	0.0041	0.0235	0.0004
sp|P05543|THBG_HUMAN	Extracellular	Signal peptide	0.2224	0.0754	0.9014	0.1776	0.0866	0.0036	0.2209	0.2198	0.1954	0.0096
sp|P05556|ITB1_HUMAN	Cell membrane	Signal peptide|Transmembrane domain	0.2306	0.1025	0.2789	0.7346	0.0596	0.0056	0.3203	0.5222	0.4501	0.0555
sp|P05783|K1C18_HUMAN	Cytoplasm	Nuclear localization signal	0.7379	0.3589	0.215	0.361	0.1561	0.0031	0.0197	0.0956	0.1017	0.003
sp|P05787|K2C8_HUMAN	Cytoplasm	Nuclear localization signal|Nuclear export signal	0.7107	0.3803	0.1402	0.3662	0.1436	0.0025	0.0277	0.1216	0.1179	0.0121
sp|P06280|AGAL_HUMAN	Extracellular|Lysosome/Vacuole	Signal peptide	0.1539	0.1119	0.885	0.217	0.0626	0.0222	0.5989	0.5703	0.3549	0.0451
sp|P06396|GELS_HUMAN	Golgi apparatus	Signal peptide	0.4502	0.1943	0.4432	0.1821	0.1678	0.0462	0.2886	0.3643	0.552	0.0369
sp|P06703|S10A6_HUMAN	Cytoplasm		0.7327	0.2087	0.4651	0.4133	0.1252	0.0094	0.1292	0.4055	0.2789	0.0032
sp|P06733|ENOA_HUMAN	Cytoplasm		0.8309	0.2186	0.3565	0.2654	0.3162	0.0153	0.0328	0.0967	0.0228	0.0644
sp|P06737|PYGL_HUMAN	Cytoplasm	Peroxisomal targeting signal	0.7222	0.349	0.2126	0.1191	0.4845	0.0529	0.0819	0.3685	0.3307	0.2829
sp|P06744|G6PI_HUMAN	Cytoplasm		0.6566	0.2238	0.2811	0.333	0.4496	0.0076	0.0597	0.4043	0.1313	0.2085
sp|P06748|NPM_HUMAN	Nucleus	Nuclear localization signal	0.4632	0.8532	0.0478	0.0494	0.0556	0.0029	0.0787	0.0268	0.0528	0.0025
sp|P06753|TPM3_HUMAN	Cytoplasm	Nuclear localization signal	0.6926	0.3998	0.1156	0.2244	0.1371	0.001	0.1147	0.0477	0.1785	0.0007
sp|P06865|HEXA_HUMAN	Extracellular	Signal peptide	0.1245	0.0778	0.7282	0.3065	0.0468	0.0793	0.5494	0.5553	0.2638	0.0079
sp|P07093|GDN_HUMAN	Extracellular	Signal peptide	0.1617	0.047	0.8562	0.1513	0.0888	0.0643	0.2448	0.274	0.1592	0.005
sp|P07108|ACBP_HUMAN	Cytoplasm|Golgi apparatus		0.6985	0.1811	0.3348	0.0616	0.234	0.0055	0.194	0.0854	0.8364	0.0738
sp|P07195|LDHB_HUMAN	Cytoplasm	Peroxisomal targeting signal	0.6467	0.2435	0.0188	0.3491	0.2821	0.0196	0.3057	0.0797	0.2131	0.4499
sp|P07225|PROS_HUMAN	Extracellular	Signal peptide	0.2853	0.0984	0.9576	0.3323	0.1018	0.0097	0.2524	0.1586	0.3321	0.0031
sp|P07237|PDIA1_HUMAN	Endoplasmic reticulum	Signal peptide	0.3541	0.2072	0.2032	0.465	0.0721	0.0007	0.9376	0.3602	0.3776	0.0131
sp|P07339|CATD_HUMAN	Extracellular	Signal peptide	0.2062	0.0378	0.8726	0.2924	0.1437	0.092	0.2778	0.519	0.2897	0.0158
sp|P07355|ANXA2_HUMAN	Cytoplasm		0.7183	0.3688	0.5404	0.3343	0.1465	0.0095	0.1015	0.561	0.0906	0.0594
sp|P07384|CAN1_HUMAN	Cytoplasm		0.6547	0.2119	0.1549	0.3811	0.118	0.0246	0.2605	0.0905	0.3979	0.0137
sp|P07437|TBB5_HUMAN	Cytoplasm		0.7271	0.3834	0.0685	0.318	0.2774	0.0035	0.2224	0.2944	0.1292	0.0252
sp|P07478|TRY2_HUMAN	Extracellular	Signal peptide	0.1296	0.0349	0.9337	0.1021	0.0475	0.0168	0.2153	0.3045	0.0529	0.0026
sp|P07602|SAP_HUMAN	Extracellular	Signal peptide	0.1408	0.0592	0.9628	0.1613	0.0648	0.0112	0.1423	0.4157	0.2983	0.0041
sp|P07686|HEXB_HUMAN	Extracellular	Signal peptide	0.179	0.1712	0.5973	0.4454	0.0594	0.012	0.5034	0.5538	0.3845	0.0101
sp|P07711|CATL1_HUMAN	Extracellular	Signal peptide	0.1338	0.0445	0.8443	0.2002	0.0595	0.0239	0.3255	0.5191	0.1516	0.0033
sp|P07737|PROF1_HUMAN	Cytoplasm		0.6409	0.3788	0.0563	0.2421	0.1259	0.0007	0.3965	0.3069	0.0817	0.0279
sp|P07814|SYEP_HUMAN	Cytoplasm		0.7317	0.3775	0.0605	0.0535	0.3558	0.0932	0.2413	0.0803	0.1971	0.0176
sp|P07858|CATB_HUMAN	Extracellular|Lysosome/Vacuole	Signal peptide	0.1346	0.0475	0.7303	0.1879	0.1063	0.0155	0.3361	0.6667	0.2341	0.0051
sp|P07900|HS90A_HUMAN	Cytoplasm|Nucleus	Nuclear export signal	0.6971	0.5436	0.2603	0.4382	0.2461	0.0017	0.3999	0.0913	0.1312	0.0476
sp|P07910|HNRPC_HUMAN	Nucleus	Nuclear localization signal	0.2893	0.9525	0.0687	0.0406	0.0162	0.0018	0.0956	0.0277	0.0132	0.0001
sp|P07942|LAMB1_HUMAN	Extracellular	Signal peptide	0.3301	0.1006	0.8943	0.2779	0.1075	0.0051	0.4495	0.2374	0.2849	0.0021
sp|P07996|TSP1_HUMAN	Extracellular	Signal peptide	0.2179	0.0865	0.945	0.3231	0.1608	0.011	0.3241	0.157	0.3695	0.0066
sp|P07998|RNAS1_HUMAN	Extracellular	Signal peptide	0.1325	0.1215	0.916	0.2124	0.0946	0.0047	0.2431	0.4433	0.3132	0.0135
sp|P08174|DAF_HUMAN	Cell membrane		0.1446	0.1623	0.6238	0.6707	0.0496	0.0044	0.2542	0.1376	0.2766	0.0093
sp|P08195|4F2_HUMAN	Endoplasmic reticulum	Signal peptide|Transmembrane domain	0.1772	0.1173	0.0535	0.4916	0.0655	0.0013	0.5611	0.461	0.4328	0.0134
sp|P08238|HS90B_HUMAN	Cytoplasm|Nucleus	Nuclear localization signal|Nuclear export signal	0.6836	0.5738	0.3089	0.3988	0.2404	0.002	0.382	0.0868	0.1433	0.0661
sp|P08243|ASNS_HUMAN	Cytoplasm	Nuclear localization signal|Nuclear export signal	0.7235	0.4235	0.0013	0.267	0.2819	0.0678	0.3198	0.1104	0.086	0.0142
sp|P08253|MMP2_HUMAN	Extracellular	Signal peptide	0.2605	0.1172	0.9188	0.3436	0.2361	0.013	0.33	0.3009	0.23	0.0051
sp|P08476|INHBA_HUMAN	Extracellular	Signal peptide	0.2342	0.2893	0.9023	0.0936	0.2656	0.0015	0.091	0.1569	0.0938	0.0455
sp|P08571|CD14_HUMAN	Cell membrane		0.1885	0.1062	0.6385	0.5502	0.1931	0.053	0.4041	0.4174	0.355	0.0261
sp|P08572|CO4A2_HUMAN	Extracellular	Signal peptide	0.2034	0.1233	0.8965	0.31	0.0936	0.0049	0.1913	0.1669	0.1636	0.0025
sp|P08581|MET_HUMAN	Cell membrane|Lysosome/Vacuole	Signal peptide|Transmembrane domain	0.1425	0.1332	0.0771	0.7878	0.0836	0.0052	0.1284	0.6371	0.2759	0.12
sp|P08582|TRFM_HUMAN	Cell membrane		0.1695	0.069	0.5484	0.8227	0.0913	0.0026	0.4238	0.5337	0.5407	0.0188
sp|P08603|CFAH_HUMAN	Extracellular	Signal peptide	0.2359	0.1641	0.972	0.2018	0.0566	0.0069	0.2372	0.1528	0.2011	0.0048
sp|P08670|VIME_HUMAN	Cytoplasm	Nuclear localization signal	0.6873	0.3218	0.0389	0.2976	0.159	0.0042	0.038	0.1453	0.1834	0.0062
sp|P08727|K1C19_HUMAN	Cytoplasm	Nuclear localization signal|Nuclear export signal	0.7375	0.3302	0.2648	0.2332	0.1811	0.0037	0.0212	0.1507	0.2287	0.0055
sp|P08729|K2C7_HUMAN	Cytoplasm	Nuclear localization signal	0.6846	0.3888	0.1075	0.36	0.1072	0.0029	0.0318	0.1024	0.1154	0.0115
sp|P08758|ANXA5_HUMAN	Cytoplasm|Lysosome/Vacuole		0.7844	0.3857	0.6329	0.4851	0.2146	0.0135	0.092	0.656	0.0469	0.0261
sp|P08865|RSSA_HUMAN	Cytoplasm	Nuclear localization signal|Nuclear export signal	0.8054	0.4701	0.0993	0.2741	0.1493	0.0263	0.1837	0.0263	0.1223	0.0007
sp|P09012|SNRPA_HUMAN	Cytoplasm|Nucleus	Nuclear localization signal	0.5119	0.8976	0.0197	0.0384	0.0203	0.0014	0.1086	0.0114	0.0135	0.0001
sp|P09211|GSTP1_HUMAN	Cytoplasm	Nuclear localization signal	0.8812	0.3621	0.1835	0.3185	0.3863	0.0025	0.2486	0.1204	0.1619	0.2143
sp|P09237|MMP7_HUMAN	Extracellular	Signal peptide	0.1547	0.1245	0.9472	0.1546	0.0791	0.0247	0.2205	0.2615	0.2103	0.014
sp|P09382|LEG1_HUMAN	Cytoplasm|Extracellular		0.7511	0.2669	0.7353	0.1627	0.2813	0.0181	0.3429	0.0281	0.219	0.0007
sp|P09429|HMGB1_HUMAN	Cytoplasm|Nucleus	Nuclear localization signal	0.5279	0.7316	0.3754	0.2368	0.1403	0.0099	0.0828	0.0521	0.1234	0.0173
sp|P09467|F16P1_HUMAN	Cytoplasm|Nucleus	Nuclear export signal	0.5153	0.5333	0.0341	0.1782	0.184	0.0042	0.1174	0.1245	0.1203	0.02
sp|P09486|SPRC_HUMAN	Extracellular	Signal peptide	0.18	0.0685	0.909	0.238	0.1011	0.0062	0.3108	0.4275	0.3648	0.0057
sp|P09493|TPM1_HUMAN	Cytoplasm	Nuclear localization signal	0.6772	0.4105	0.1136	0.2272	0.1343	0.0012	0.1118	0.0494	0.173	0.0008
sp|P09496|CLCA_HUMAN	Cytoplasm		0.6477	0.4597	0.0393	0.0654	0.0964	0.0098	0.1473	0.118	0.0913	0.0282
sp|P09497|CLCB_HUMAN	Cytoplasm|Nucleus		0.5888	0.5465	0.031	0.0471	0.0917	0.0036	0.0791	0.1115	0.0503	0.0091
sp|P09651|ROA1_HUMAN	Cytoplasm|Nucleus	Nuclear localization signal	0.6821	0.8208	0.0783	0.0685	0.083	0.0009	0.1251	0.0467	0.0107	0.0017
sp|P09668|CATH_HUMAN	Extracellular|Lysosome/Vacuole	Signal peptide	0.1134	0.0789	0.8089	0.3187	0.1234	0.0133	0.3532	0.62	0.3199	0.0106
sp|P09758|TACD2_HUMAN	Cell membrane	Signal peptide|Transmembrane domain	0.1753	0.0901	0.3457	0.7988	0.0653	0.0051	0.117	0.4765	0.3068	0.0487
sp|P09874|PARP1_HUMAN	Cytoplasm|Nucleus	Nuclear localization signal	0.5536	0.7421	0.1618	0.0605	0.1221	0.0467	0.0957	0.1319	0.1642	0.0032
sp|P09936|UCHL1_HUMAN	Cytoplasm	Nuclear localization signal|Nuclear export signal	0.7806	0.494	0.253	0.1242	0.095	0.0066	0.3452	0.0411	0.3412	0.0041
sp|P09960|LKHA4_HUMAN	Cytoplasm		0.6887	0.3837	0.0722	0.0797	0.1134	0.0165	0.3531	0.05	0.2752	0.1017
sp|P09972|ALDOC_HUMAN	Cytoplasm	Nuclear localization signal	0.8724	0.4287	0.0226	0.0798	0.5409	0.0313	0.0531	0.0303	0.1744	0.0228
sp|P0C0L4|CO4A_HUMAN	Extracellular	Signal peptide	0.2266	0.189	0.937	0.3135	0.084	0.0027	0.156	0.1693	0.2116	0.0016
sp|P0C0L5|CO4B_HUMAN	Extracellular	Signal peptide	0.2253	0.1872	0.9371	0.3115	0.0843	0.0027	0.1577	0.1707	0.2132	0.0016
sp|P0DJI8|SAA1_HUMAN	Extracellular	Signal peptide	0.1094	0.0523	0.8697	0.0906	0.0785	0.0308	0.2389	0.3375	0.119	0.0024
sp|P0DMV9|HS71B_HUMAN	Cytoplasm		0.7487	0.5127	0.4803	0.2369	0.0634	0.0023	0.3216	0.0489	0.13	0.0073
sp|P0DN86|CGB3_HUMAN	Extracellular	Signal peptide	0.1948	0.138	0.9159	0.2337	0.205	0.0037	0.2198	0.3036	0.2816	0.0169
sp|P0DOY2|IGLC2_HUMAN	Extracellular	Signal peptide	0.4319	0.0489	0.9422	0.3625	0.3592	0.0158	0.3311	0.3453	0.3988	0.0111
sp|P0DP25|CALM3_HUMAN	Cytoplasm|Nucleus	Nuclear localization signal	0.5564	0.6175	0.2295	0.4739	0.0931	0.0369	0.1098	0.1484	0.195	0.0058
sp|P0DTE7|AMY1B_HUMAN	Extracellular	Signal peptide	0.1027	0.0722	0.7132	0.1934	0.0627	0.0205	0.3871	0.4714	0.1069	0.0079
sp|P10412|H14_HUMAN	Nucleus	Nuclear localization signal	0.4321	0.5816	0.5254	0.389	0.1664	0.3766	0.0255	0.0046	0.1036	0.0008
sp|P10586|PTPRF_HUMAN	Cell membrane	Signal peptide	0.3155	0.1984	0.5514	0.6748	0.0487	0.0034	0.2435	0.3234	0.3477	0.0068
sp|P10599|THIO_HUMAN	Cytoplasm|Nucleus	Nuclear localization signal	0.823	0.536	0.102	0.1281	0.1406	0.0069	0.3363	0.1167	0.2312	0.0236
sp|P10619|PPGB_HUMAN	Extracellular|Lysosome/Vacuole	Signal peptide	0.1706	0.1139	0.683	0.1991	0.0564	0.0139	0.5846	0.6051	0.2941	0.0334
sp|P10646|TFPI1_HUMAN	Extracellular	Signal peptide	0.2051	0.0976	0.9377	0.217	0.1258	0.012	0.2401	0.259	0.3427	0.0122
sp|P10768|ESTD_HUMAN	Cytoplasm		0.76	0.1811	0.2503	0.3538	0.2222	0.0612	0.3489	0.0636	0.1214	0.0283
sp|P10809|CH60_HUMAN	Mitochondrion	Mitochondrial transit peptide	0.1429	0.0965	0.0578	0.0958	0.9563	0.042	0.0237	0.0528	0.082	0.0085
sp|P10909|CLUS_HUMAN	Extracellular	Signal peptide	0.1432	0.0853	0.9096	0.1735	0.0753	0.0142	0.431	0.4595	0.5241	0.0085
sp|P11021|BIP_HUMAN	Endoplasmic reticulum	Signal peptide	0.197	0.1376	0.5408	0.2137	0.0593	0.0132	0.6536	0.1907	0.1162	0.0037
sp|P11047|LAMC1_HUMAN	Extracellular	Signal peptide	0.2177	0.1163	0.887	0.4324	0.1291	0.0063	0.3285	0.2721	0.3614	0.0055
sp|P11142|HSP7C_HUMAN	Cytoplasm|Nucleus		0.7298	0.54	0.6281	0.2927	0.0829	0.0011	0.2822	0.0528	0.1451	0.0266
sp|P11216|PYGB_HUMAN	Cytoplasm		0.6591	0.3399	0.1107	0.2068	0.5423	0.1892	0.0493	0.2882	0.1459	0.1919
sp|P11413|G6PD_HUMAN	Cytoplasm	Peroxisomal targeting signal	0.5903	0.2977	0.2347	0.2311	0.2113	0.0098	0.2478	0.1009	0.0556	0.1866
sp|P11940|PABP1_HUMAN	Cytoplasm|Nucleus	Nuclear localization signal	0.6618	0.6176	0.0678	0.055	0.058	0.0028	0.0648	0.0279	0.0513	0.0022
sp|P12004|PCNA_HUMAN	Cytoplasm|Nucleus		0.5314	0.7577	0.0347	0.0752	0.1135	0.0121	0.1324	0.0373	0.026	0.0178
sp|P12081|HARS1_HUMAN	Cytoplasm		0.6174	0.295	0.0362	0.1293	0.2449	0.0203	0.428	0.1344	0.2707	0.015
sp|P12109|CO6A1_HUMAN	Extracellular	Signal peptide	0.2323	0.1896	0.9253	0.3698	0.0732	0.0023	0.2355	0.186	0.0969	0.0022
sp|P12259|FA5_HUMAN	Extracellular	Signal peptide	0.1861	0.1698	0.7979	0.3176	0.0582	0.0093	0.1932	0.2635	0.2109	0.0099
sp|P12429|ANXA3_HUMAN	Cytoplasm|Cell membrane|Lysosome/Vacuole		0.7049	0.5018	0.5309	0.554	0.1778	0.0212	0.0747	0.6202	0.0453	0.0441
sp|P12814|ACTN1_HUMAN	Cytoplasm	Nuclear export signal	0.8086	0.3486	0.0239	0.449	0.0576	0.0028	0.1352	0.2019	0.3016	0.0108
sp|P12830|CADH1_HUMAN	Cell membrane	Signal peptide|Transmembrane domain	0.2682	0.1332	0.1349	0.8039	0.0245	0.001	0.2508	0.4282	0.2448	0.0459
sp|P12955|PEPD_HUMAN	Cytoplasm		0.6421	0.509	0.0158	0.1951	0.3346	0.4201	0.1412	0.0557	0.2014	0.0338
sp|P12956|XRCC6_HUMAN	Nucleus	Nuclear localization signal	0.224	0.9116	0.0406	0.0466	0.0748	0.0016	0.0393	0.0359	0.0228	0.0015
sp|P13010|XRCC5_HUMAN	Nucleus	Nuclear localization signal|Nuclear export signal	0.4331	0.9108	0.0584	0.043	0.0687	0.0014	0.0207	0.0708	0.0488	0.0074
sp|P13489|RINI_HUMAN	Cytoplasm|Nucleus	Nuclear localization signal|Nuclear export signal	0.6311	0.5886	0.088	0.4141	0.4971	0.0023	0.139	0.1179	0.1528	0.004
sp|P13497|BMP1_HUMAN	Extracellular	Signal peptide	0.1366	0.1928	0.9429	0.228	0.1505	0.0026	0.2486	0.3649	0.5191	0.0192
sp|P13611|CSPG2_HUMAN	Extracellular	Signal peptide	0.1831	0.1458	0.8867	0.3026	0.0631	0.0119	0.2025	0.1625	0.1522	0.004
sp|P13639|EF2_HUMAN	Cytoplasm	Nuclear localization signal	0.753	0.5082	0.0104	0.0669	0.1853	0.0055	0.1743	0.0437	0.1711	0.1686
sp|P13667|PDIA4_HUMAN	Endoplasmic reticulum	Signal peptide	0.2101	0.2452	0.2229	0.2098	0.0892	0.0033	0.9576	0.3435	0.3232	0.1025
sp|P13797|PLST_HUMAN	Cytoplasm	Nuclear localization signal|Nuclear export signal	0.9506	0.2619	0.0824	0.3822	0.2206	0.0564	0.1939	0.0779	0.2401	0.0041
sp|P13798|ACPH_HUMAN	Cytoplasm|Nucleus	Nuclear localization signal|Nuclear export signal	0.7143	0.5531	0.0629	0.2022	0.1073	0.0049	0.2813	0.2631	0.3002	0.0108
sp|P13928|ANXA8_HUMAN	Cytoplasm|Lysosome/Vacuole		0.7121	0.4305	0.2201	0.416	0.2029	0.0588	0.1014	0.6025	0.045	0.0416
sp|P14174|MIF_HUMAN	Cytoplasm	Nuclear localization signal	0.6303	0.4212	0.4624	0.1837	0.3847	0.0102	0.1579	0.0736	0.0577	0.0045
sp|P14314|GLU2B_HUMAN	Endoplasmic reticulum	Signal peptide	0.2568	0.134	0.4618	0.1402	0.1762	0.0119	0.8144	0.4904	0.2783	0.0245
sp|P14324|FPPS_HUMAN	Mitochondrion	Mitochondrial transit peptide	0.3745	0.2719	0.1174	0.0823	0.8466	0.0178	0.2171	0.1314	0.2558	0.0917
sp|P14543|NID1_HUMAN	Extracellular	Signal peptide	0.2582	0.0959	0.9086	0.2671	0.1368	0.0116	0.4386	0.4379	0.367	0.0129
sp|P14550|AK1A1_HUMAN	Cytoplasm		0.7496	0.3182	0.0761	0.2102	0.2079	0.0625	0.0889	0.1944	0.0314	0.0074
sp|P14618|KPYM_HUMAN	Cytoplasm	Nuclear localization signal|Nuclear export signal	0.8049	0.4797	0.0527	0.2289	0.2646	0.0156	0.1677	0.329	0.3125	0.0079
sp|P14625|ENPL_HUMAN	Endoplasmic reticulum	Signal peptide	0.1406	0.1704	0.5294	0.2421	0.1532	0.0093	0.8707	0.1843	0.3298	0.0374
sp|P14866|HNRPL_HUMAN	Nucleus	Nuclear localization signal	0.4505	0.9062	0.0435	0.0421	0.03	0.001	0.1018	0.0466	0.0146	0.0002
sp|P14923|PLAK_HUMAN	Cytoplasm|Nucleus	Nuclear export signal	0.6671	0.6016	0.0224	0.457	0.1659	0.0029	0.1944	0.2715	0.2158	0.0018
sp|P15121|ALDR_HUMAN	Cytoplasm		0.7196	0.2132	0.2029	0.255	0.2325	0.0817	0.1875	0.3831	0.0777	0.0588
sp|P15170|ERF3A_HUMAN	Cytoplasm	Nuclear localization signal|Nuclear export signal	0.7054	0.4971	0.0138	0.136	0.1174	0.0067	0.213	0.1454	0.2223	0.0023
sp|P15291|B4GT1_HUMAN	Golgi apparatus	Signal peptide|Transmembrane domain	0.1099	0.0838	0.5291	0.2657	0.1062	0.0033	0.2806	0.3368	0.9155	0.0266
sp|P15311|EZRI_HUMAN	Cytoplasm|Cell membrane	Nuclear export signal	0.7137	0.2858	0.0783	0.5469	0.1556	0.0073	0.0864	0.3339	0.2888	0.0037
sp|P15514|AREG_HUMAN	Cell membrane	Signal peptide|Transmembrane domain	0.1629	0.0931	0.5429	0.7977	0.1057	0.0158	0.3048	0.4146	0.4956	0.0232
sp|P15559|NQO1_HUMAN	Cytoplasm		0.8532	0.3166	0.0886	0.2371	0.2869	0.0284	0.1095	0.1006	0.1341	0.3014
sp|P15586|GNS_HUMAN	Lysosome/Vacuole	Signal peptide	0.1896	0.1873	0.5694	0.2768	0.1537	0.0044	0.3863	0.5729	0.2355	0.0206
sp|P15692|VEGFA_HUMAN	Extracellular	Signal peptide	0.2454	0.1213	0.9358	0.2345	0.1502	0.0033	0.174	0.2312	0.2397	0.0123
sp|P16035|TIMP2_HUMAN	Extracellular	Signal peptide	0.1684	0.0846	0.9384	0.178	0.0849	0.0066	0.1928	0.3562	0.2137	0.0061
sp|P16070|CD44_HUMAN	Cell membrane	Signal peptide|Transmembrane domain	0.1741	0.1074	0.3249	0.8401	0.0459	0.0006	0.1946	0.3109	0.1175	0.2597
sp|P16144|ITB4_HUMAN	Extracellular	Signal peptide	0.2605	0.1429	0.8621	0.3098	0.1059	0.0085	0.3717	0.3705	0.3235	0.0162
sp|P16152|CBR1_HUMAN	Cytoplasm	Nuclear localization signal|Nuclear export signal	0.7371	0.4041	0.0727	0.2387	0.434	0.0114	0.2632	0.2068	0.1384	0.0468
sp|P16278|BGAL_HUMAN	Lysosome/Vacuole	Signal peptide	0.2316	0.124	0.6239	0.3806	0.0968	0.0093	0.5377	0.6533	0.3112	0.0205
sp|P16401|H15_HUMAN	Nucleus	Nuclear localization signal	0.4371	0.5646	0.5075	0.321	0.2023	0.3259	0.0256	0.0058	0.0816	0.0026
sp|P16402|H13_HUMAN	Nucleus	Nuclear localization signal	0.4094	0.6211	0.4275	0.2793	0.1626	0.3307	0.0292	0.006	0.1164	0.0013
sp|P16422|EPCAM_HUMAN	Cell membrane	Signal peptide|Transmembrane domain	0.1924	0.084	0.3793	0.7455	0.0556	0.0079	0.1071	0.413	0.2391	0.0206
sp|P16870|CBPE_HUMAN	Extracellular	Signal peptide	0.1878	0.1677	0.842	0.3393	0.0964	0.0059	0.4511	0.439	0.5492	0.0174
sp|P16949|STMN1_HUMAN	Cytoplasm	Nuclear localization signal|Nuclear export signal	0.8208	0.3006	0.0729	0.3189	0.1627	0.0044	0.1149	0.2274	0.392	0.011
sp|P17096|HMGA1_HUMAN	Nucleus	Nuclear localization signal	0.2483	0.9163	0.2047	0.0509	0.0433	0.0072	0.035	0.0284	0.0393	0.0029
sp|P17301|ITA2_HUMAN	Cell membrane	Signal peptide	0.2506	0.1252	0.5636	0.6919	0.068	0.0039	0.1858	0.4294	0.3013	0.011
sp|P17405|ASM_HUMAN	Lysosome/Vacuole	Signal peptide	0.2933	0.1129	0.6157	0.4036	0.2349	0.0114	0.2999	0.5676	0.3226	0.0734
sp|P17655|CAN2_HUMAN	Cytoplasm		0.6848	0.2107	0.2078	0.4028	0.0995	0.0174	0.3202	0.0664	0.4054	0.0075
sp|P17900|SAP3_HUMAN	Extracellular	Signal peptide	0.1684	0.0571	0.7026	0.398	0.2172	0.1022	0.1564	0.4853	0.3171	0.0062
sp|P17931|LEG3_HUMAN	Cytoplasm		0.682	0.3115	0.5457	0.2679	0.1563	0.007	0.3047	0.1366	0.1579	0.002
sp|P17936|IBP3_HUMAN	Extracellular	Signal peptide	0.1577	0.1516	0.9355	0.1741	0.2536	0.0013	0.2077	0.2098	0.2425	0.0046
sp|P17987|TCPA_HUMAN	Cytoplasm	Nuclear export signal	0.7714	0.44	0.0236	0.1369	0.202	0.005	0.0751	0.1516	0.0618	0.0151
sp|P18065|IBP2_HUMAN	Extracellular	Signal peptide	0.1537	0.1805	0.8469	0.2256	0.1802	0.0013	0.2496	0.1659	0.2221	0.0034
sp|P18206|VINC_HUMAN	Cytoplasm|Cell membrane		0.6381	0.1455	0.0746	0.6243	0.187	0.006	0.0935	0.2869	0.5121	0.0017
sp|P18669|PGAM1_HUMAN	Cytoplasm	Peroxisomal targeting signal	0.7132	0.2668	0.0226	0.323	0.535	0.0496	0.417	0.0538	0.0514	0.2912
sp|P18827|SDC1_HUMAN	Extracellular|Cell membrane	Signal peptide|Transmembrane domain	0.1835	0.0868	0.6507	0.7986	0.122	0.0014	0.1072	0.4972	0.2106	0.1826
sp|P19021|AMD_HUMAN	Cell membrane|Lysosome/Vacuole	Signal peptide|Transmembrane domain	0.1815	0.098	0.1624	0.6914	0.0802	0.0088	0.4218	0.5907	0.6384	0.3294
sp|P19338|NUCL_HUMAN	Nucleus	Nuclear localization signal	0.3848	0.8307	0.0956	0.0779	0.066	0.0025	0.1006	0.0085	0.0372	0.0001
sp|P19823|ITIH2_HUMAN	Extracellular	Signal peptide	0.3079	0.1096	0.9076	0.2286	0.0791	0.0078	0.3012	0.3867	0.2447	0.0074
sp|P19883|FST_HUMAN	Extracellular	Signal peptide	0.2208	0.1172	0.8842	0.2278	0.1818	0.0147	0.327	0.38	0.3495	0.007
sp|P20618|PSB1_HUMAN	Cytoplasm|Nucleus		0.8132	0.7061	0.1185	0.0487	0.0421	0.0018	0.1368	0.0972	0.1092	0.0506
sp|P20700|LMNB1_HUMAN	Cytoplasm|Nucleus	Nuclear localization signal	0.519	0.72	0.0867	0.2014	0.0568	0.0008	0.1179	0.1081	0.1442	0.005
sp|P20742|PZP_HUMAN	Extracellular	Signal peptide	0.3615	0.1325	0.8425	0.4353	0.0669	0.0017	0.3674	0.4021	0.2948	0.0088
sp|P20810|ICAL_HUMAN	Cytoplasm	Nuclear localization signal	0.8125	0.3123	0.1761	0.3206	0.1493	0.0676	0.19	0.1303	0.6316	0.0324
sp|P20827|EFNA1_HUMAN	Cell membrane		0.107	0.1255	0.365	0.8011	0.083	0.001	0.2833	0.1852	0.1919	0.0092
sp|P20908|CO5A1_HUMAN	Extracellular	Signal peptide	0.2801	0.1533	0.9197	0.2645	0.0794	0.004	0.478	0.1062	0.2654	0.0018
sp|P21291|CSRP1_HUMAN	Cytoplasm		0.6222	0.284	0.0271	0.2791	0.3005	0.06	0.155	0.116	0.1796	0.0006
sp|P21333|FLNA_HUMAN	Cytoplasm	Nuclear localization signal|Nuclear export signal	0.8864	0.2616	0.2395	0.3055	0.3116	0.0266	0.1947	0.1252	0.5198	0.012
sp|P21399|ACOHC_HUMAN	Cytoplasm|Mitochondrion	Peroxisomal targeting signal	0.8911	0.3849	0.2664	0.0913	0.6554	0.0075	0.0584	0.0147	0.0277	0.3952
sp|P21589|5NTD_HUMAN	Cell membrane		0.1998	0.0747	0.3502	0.7928	0.0878	0.0096	0.3484	0.2704	0.4017	0.0096
sp|P21741|MK_HUMAN	Extracellular	Signal peptide	0.1518	0.0551	0.9385	0.2401	0.0489	0.0197	0.3827	0.3412	0.2998	0.0047
sp|P21926|CD9_HUMAN	Cell membrane	Signal peptide|Transmembrane domain	0.1932	0.1397	0.3058	0.8694	0.084	0.0062	0.0936	0.4291	0.2094	0.0023
sp|P22061|PIMT_HUMAN	Cytoplasm|Nucleus	Nuclear localization signal	0.6065	0.6614	0.0345	0.1033	0.2261	0.0932	0.2006	0.1097	0.0174	0.007
sp|P22223|CADH3_HUMAN	Cell membrane	Signal peptide|Transmembrane domain	0.2521	0.132	0.0929	0.8184	0.0314	0.0039	0.2358	0.4642	0.2158	0.0634
sp|P22234|PUR6_HUMAN	Cytoplasm		0.7147	0.4337	0.0601	0.1198	0.292	0.0397	0.3311	0.0611	0.0444	0.0353
sp|P22304|IDS_HUMAN	Lysosome/Vacuole	Signal peptide	0.2416	0.1462	0.468	0.2006	0.276	0.0087	0.4043	0.607	0.2865	0.0604
sp|P22314|UBA1_HUMAN	Nucleus	Nuclear localization signal	0.4561	0.859	0.0718	0.0591	0.268	0.0003	0.1034	0.0544	0.096	0.0122
sp|P22352|GPX3_HUMAN	Extracellular|Lysosome/Vacuole	Signal peptide	0.2084	0.1007	0.7673	0.2752	0.1565	0.0252	0.4518	0.5684	0.3898	0.1157
sp|P22392|NDKB_HUMAN	Cytoplasm		0.79	0.3597	0.0127	0.0777	0.6011	0.0344	0.1445	0.1394	0.1191	0.4017
sp|P22626|ROA2_HUMAN	Cytoplasm|Nucleus	Nuclear localization signal	0.6786	0.7558	0.1272	0.1032	0.0683	0.0014	0.1313	0.0457	0.0125	0.0008
sp|P22692|IBP4_HUMAN	Extracellular	Signal peptide	0.145	0.1393	0.938	0.2502	0.1618	0.0017	0.1827	0.1753	0.2022	0.0051
sp|P23142|FBLN1_HUMAN	Extracellular	Signal peptide	0.2477	0.2695	0.8554	0.2643	0.0791	0.0035	0.1468	0.1632	0.2133	0.0086
sp|P23229|ITA6_HUMAN	Cell membrane	Signal peptide|Transmembrane domain	0.18	0.0979	0.3908	0.7085	0.0562	0.004	0.2778	0.4415	0.4012	0.0148
sp|P23246|SFPQ_HUMAN	Cytoplasm|Nucleus	Nuclear localization signal	0.478	0.9114	0.0518	0.0426	0.0485	0.0008	0.0738	0.0217	0.01	0.0001
sp|P23284|PPIB_HUMAN	Extracellular|Endoplasmic reticulum	Signal peptide	0.1794	0.0769	0.6579	0.1662	0.0436	0.1461	0.6452	0.3353	0.2009	0.0234
sp|P23381|SYWC_HUMAN	Cytoplasm		0.7507	0.2623	0.0537	0.0756	0.0847	0.0495	0.0474	0.2326	0.3061	0.0053
sp|P23396|RS3_HUMAN	Cytoplasm|Nucleus	Nuclear localization signal	0.5811	0.6542	0.063	0.1013	0.5333	0.0052	0.1394	0.0613	0.057	0.0019
sp|P23526|SAHH_HUMAN	Cytoplasm		0.892	0.3202	0.0575	0.1767	0.4635	0.0165	0.2247	0.2559	0.0742	0.014
sp|P23528|COF1_HUMAN	Cytoplasm	Nuclear export signal	0.6506	0.3571	0.1369	0.2249	0.0938	0.0161	0.16	0.1382	0.1322	0.0021
sp|P23588|IF4B_HUMAN	Cytoplasm	Nuclear export signal	0.6547	0.4638	0.0212	0.1902	0.0876	0.0112	0.1666	0.1839	0.1636	0.0016
sp|P24534|EF1B_HUMAN	Cytoplasm	Nuclear localization signal|Nuclear export signal	0.6898	0.3527	0.0644	0.1732	0.189	0.0199	0.1866	0.2664	0.3039	0.0107
sp|P24592|IBP6_HUMAN	Extracellular	Signal peptide	0.1785	0.1409	0.9082	0.2663	0.1272	0.0011	0.2468	0.2998	0.2704	0.0071
sp|P24666|PPAC_HUMAN	Cytoplasm|Nucleus	Nuclear localization signal|Nuclear export signal	0.7145	0.5675	0.1021	0.1398	0.1755	0.0007	0.3316	0.0675	0.2488	0.0156
sp|P24821|TENA_HUMAN	Extracellular	Signal peptide	0.1556	0.1075	0.9559	0.3422	0.0456	0.0079	0.299	0.2848	0.2613	0.0051
sp|P25311|ZA2G_HUMAN	Extracellular	Signal peptide	0.2558	0.1423	0.7482	0.3507	0.0422	0.0021	0.5191	0.3316	0.2314	0.008
sp|P25398|RS12_HUMAN	Cytoplasm	Nuclear localization signal	0.7443	0.3926	0.0289	0.1752	0.0695	0.0233	0.1069	0.0981	0.0942	0.0003
sp|P25774|CATS_HUMAN	Extracellular|Lysosome/Vacuole	Signal peptide	0.1268	0.0701	0.7512	0.1553	0.0975	0.0383	0.339	0.6456	0.1224	0.0261
sp|P25786|PSA1_HUMAN	Cytoplasm|Nucleus	Nuclear localization signal|Nuclear export signal	0.6876	0.7816	0.0277	0.0829	0.1082	0.0055	0.1629	0.0325	0.0678	0.0054
sp|P25787|PSA2_HUMAN	Cytoplasm|Nucleus	Nuclear localization signal|Nuclear export signal	0.8683	0.7027	0.0324	0.1948	0.1101	0.0081	0.0432	0.054	0.0277	0.0077
sp|P25788|PSA3_HUMAN	Cytoplasm|Nucleus	Nuclear localization signal	0.6849	0.7461	0.0301	0.0638	0.1137	0.0062	0.1572	0.0359	0.0319	0.0268
sp|P25789|PSA4_HUMAN	Cytoplasm	Nuclear localization signal	0.6021	0.4962	0.0347	0.1352	0.1125	0.0033	0.4026	0.1101	0.1805	0.0114
sp|P25815|S100P_HUMAN	Cytoplasm		0.6968	0.2644	0.4311	0.3931	0.1514	0.0222	0.1227	0.4079	0.2813	0.0067
sp|P26006|ITA3_HUMAN	Cell membrane	Signal peptide	0.2434	0.1394	0.3212	0.6563	0.0999	0.0007	0.2737	0.5272	0.4275	0.0114
sp|P26038|MOES_HUMAN	Cytoplasm|Cell membrane	Nuclear export signal	0.7173	0.3263	0.0734	0.5996	0.1784	0.0071	0.0885	0.2971	0.3018	0.0034
sp|P26368|U2AF2_HUMAN	Nucleus	Nuclear localization signal	0.2729	0.946	0.0561	0.0395	0.0308	0.0126	0.0713	0.0165	0.0096	0.0017
sp|P26572|MGAT1_HUMAN	Golgi apparatus	Signal peptide|Transmembrane domain	0.178	0.059	0.4732	0.2015	0.0548	0.0035	0.4333	0.1658	0.9648	0.0106
sp|P26583|HMGB2_HUMAN	Cytoplasm|Nucleus	Nuclear localization signal	0.4792	0.8239	0.2012	0.109	0.0761	0.0113	0.0505	0.018	0.0782	0.0184
sp|P26599|PTBP1_HUMAN	Nucleus	Nuclear localization signal	0.4212	0.902	0.1237	0.0414	0.0263	0.0004	0.0535	0.0273	0.0165	0.0002
sp|P26639|SYTC_HUMAN	Cytoplasm	Nuclear export signal	0.784	0.4817	0.0334	0.1478	0.1565	0.0501	0.4825	0.1032	0.1819	0.0112
sp|P26641|EF1G_HUMAN	Cytoplasm	Nuclear localization signal	0.6602	0.3559	0.0223	0.3677	0.0553	0.0054	0.1163	0.1066	0.1556	0.0123
sp|P27348|1433T_HUMAN	Cytoplasm	Nuclear export signal	0.8023	0.524	0.0197	0.2174	0.09	0.0005	0.0914	0.3695	0.1303	0.0429
sp|P27695|APEX1_HUMAN	Nucleus	Nuclear localization signal	0.254	0.9456	0.0457	0.0616	0.1705	0.0338	0.0613	0.0211	0.0545	0.0005
sp|P27797|CALR_HUMAN	Extracellular|Endoplasmic reticulum	Signal peptide	0.2207	0.0782	0.6977	0.1459	0.0705	0.0064	0.7359	0.3391	0.3441	0.0275
sp|P27816|MAP4_HUMAN	Cytoplasm|Nucleus	Nuclear localization signal	0.7124	0.5535	0.3105	0.21	0.1557	0.0029	0.095	0.0243	0.1203	0.0081
sp|P28062|PSB8_HUMAN	Cytoplasm|Nucleus	Nuclear localization signal	0.7351	0.7407	0.0781	0.1801	0.1209	0.003	0.0212	0.1491	0.0266	0.1174
sp|P28066|PSA5_HUMAN	Cytoplasm|Nucleus	Nuclear export signal	0.8292	0.6635	0.0467	0.1124	0.104	0.0046	0.0596	0.0647	0.0754	0.0927
sp|P28070|PSB4_HUMAN	Cytoplasm|Nucleus	Nuclear localization signal	0.6528	0.8671	0.0925	0.0184	0.0233	0.0023	0.0408	0.1548	0.0382	0.1062
sp|P28072|PSB6_HUMAN	Cytoplasm|Nucleus	Nuclear export signal	0.7648	0.6656	0.0186	0.2032	0.1441	0.006	0.1528	0.3797	0.1829	0.0622
sp|P28074|PSB5_HUMAN	Cytoplasm|Nucleus		0.7894	0.7598	0.0156	0.1422	0.064	0.0079	0.0593	0.2207	0.0583	0.1787
sp|P28482|MK01_HUMAN	Cytoplasm|Nucleus	Nuclear export signal	0.6052	0.6408	0.0143	0.3837	0.166	0.0017	0.055	0.1162	0.0932	0.0529
sp|P28799|GRN_HUMAN	Extracellular	Signal peptide	0.1879	0.0905	0.9479	0.1062	0.2421	0.0102	0.2445	0.5397	0.464	0.027
sp|P29034|S10A2_HUMAN	Cytoplasm		0.7571	0.2345	0.4037	0.2407	0.1205	0.0149	0.1813	0.2719	0.3444	0.0042
sp|P29279|CCN2_HUMAN	Extracellular	Signal peptide	0.2767	0.1274	0.9695	0.2691	0.0978	0.003	0.1586	0.2901	0.2696	0.0051
sp|P29373|RABP2_HUMAN	Cytoplasm	Nuclear localization signal	0.8017	0.3506	0.0865	0.2107	0.2285	0.0457	0.3106	0.0414	0.1794	0.0062
sp|P29401|TKT_HUMAN	Cytoplasm		0.7392	0.3752	0.034	0.2713	0.4961	0.0178	0.1989	0.1056	0.3203	0.0231
sp|P29692|EF1D_HUMAN	Cytoplasm	Nuclear export signal	0.7271	0.3429	0.0732	0.192	0.2135	0.0058	0.1775	0.3509	0.4414	0.0047
sp|P29966|MARCS_HUMAN	Cytoplasm|Cell membrane	Nuclear localization signal	0.7129	0.4975	0.1149	0.753	0.0952	0.0051	0.2277	0.1597	0.2336	0.0104
sp|P30040|ERP29_HUMAN	Endoplasmic reticulum	Signal peptide	0.2639	0.2531	0.122	0.3034	0.087	0.01	0.931	0.2956	0.211	0.0409
sp|P30041|PRDX6_HUMAN	Cytoplasm		0.8806	0.1663	0.1709	0.4123	0.2506	0.1122	0.1014	0.3137	0.2209	0.0123
sp|P30043|BLVRB_HUMAN	Cytoplasm		0.65	0.2224	0.1236	0.0824	0.5939	0.0916	0.0381	0.3382	0.169	0.0113
sp|P30044|PRDX5_HUMAN	Cytoplasm|Mitochondrion	Peroxisomal targeting signal	0.5061	0.2356	0.0818	0.0285	0.797	0.1237	0.1065	0.0368	0.0934	0.546
sp|P30048|PRDX3_HUMAN	Mitochondrion	Mitochondrial transit peptide	0.267	0.1369	0.0359	0.1851	0.943	0.011	0.08	0.0816	0.0901	0.0627
sp|P30085|KCY_HUMAN	Cytoplasm	Nuclear localization signal	0.8278	0.4898	0.169	0.1189	0.27	0.0347	0.1307	0.0339	0.118	0.0081
sp|P30086|PEBP1_HUMAN	Cytoplasm		0.683	0.2161	0.507	0.2976	0.0548	0.0873	0.3476	0.0429	0.3028	0.0395
sp|P30101|PDIA3_HUMAN	Endoplasmic reticulum	Signal peptide	0.2678	0.2247	0.2081	0.3676	0.0762	0.0098	0.8842	0.3009	0.297	0.0162
sp|P30153|2AAA_HUMAN	Cytoplasm	Peroxisomal targeting signal	0.6986	0.383	0.0124	0.3866	0.2231	0.0034	0.1751	0.1671	0.132	0.6354
sp|P30405|PPIF_HUMAN	Mitochondrion	Mitochondrial transit peptide	0.1251	0.1652	0.037	0.0915	0.9645	0.0349	0.0873	0.0833	0.0666	0.0661
sp|P30520|PURA2_HUMAN	Cytoplasm		0.7509	0.2534	0.1436	0.041	0.4485	0.0317	0.2096	0.1318	0.1417	0.0806
sp|P30530|UFO_HUMAN	Cell membrane|Lysosome/Vacuole	Signal peptide|Transmembrane domain	0.2595	0.1604	0.1436	0.8175	0.0468	0.0004	0.2822	0.6124	0.2486	0.0182
sp|P30740|ILEU_HUMAN	Cytoplasm|Extracellular	Signal peptide	0.6469	0.1446	0.7669	0.2482	0.1926	0.0281	0.1727	0.0729	0.0968	0.088
sp|P31150|GDIA_HUMAN	Cytoplasm	Nuclear export signal	0.7915	0.3775	0.0378	0.093	0.1423	0.0106	0.1185	0.201	0.2934	0.0054
sp|P31153|METK2_HUMAN	Peroxisome	Peroxisomal targeting signal	0.4359	0.404	0.0729	0.0198	0.2142	0.0271	0.0578	0.052	0.0336	0.7696
sp|P31431|SDC4_HUMAN	Cell membrane	Signal peptide|Transmembrane domain	0.1868	0.0747	0.4083	0.7851	0.0796	0.0031	0.1972	0.5516	0.2826	0.217
sp|P31939|PUR9_HUMAN	Cytoplasm		0.8113	0.1621	0.2279	0.0262	0.1262	0.0069	0.2143	0.2278	0.4126	0.0047
sp|P31946|1433B_HUMAN	Cytoplasm|Nucleus	Nuclear export signal	0.7828	0.5551	0.0324	0.2618	0.114	0.0005	0.108	0.3278	0.1046	0.0854
sp|P31947|1433S_HUMAN	Cytoplasm|Nucleus	Nuclear export signal	0.8188	0.553	0.0223	0.1738	0.0805	0.0022	0.0894	0.2904	0.106	0.0312
sp|P31948|STIP1_HUMAN	Cytoplasm	Nuclear localization signal|Nuclear export signal	0.8504	0.5212	0.0202	0.1093	0.2627	0.0143	0.4895	0.0996	0.2196	0.0261
sp|P31949|S10AB_HUMAN	Cytoplasm		0.6731	0.293	0.2161	0.4612	0.2635	0.0105	0.1996	0.2827	0.2402	0.0171
sp|P32119|PRDX2_HUMAN	Cytoplasm	Peroxisomal targeting signal	0.8545	0.3035	0.1977	0.5089	0.2201	0.0183	0.1407	0.0711	0.1148	0.1857
sp|P32929|CGL_HUMAN	Cytoplasm	Peroxisomal targeting signal	0.7598	0.3503	0.0058	0.3994	0.292	0.0219	0.1002	0.1499	0.0625	0.478
sp|P33908|MA1A1_HUMAN	Golgi apparatus	Signal peptide|Transmembrane domain	0.2041	0.1284	0.1332	0.2272	0.0794	0.0018	0.4918	0.1625	0.8349	0.0102
sp|P34059|GALNS_HUMAN	Extracellular	Signal peptide	0.2722	0.1829	0.5775	0.3454	0.1389	0.0031	0.297	0.4393	0.1177	0.0209
sp|P34096|RNAS4_HUMAN	Extracellular	Signal peptide	0.119	0.1412	0.8728	0.2515	0.1192	0.0034	0.2319	0.43	0.2368	0.0109
sp|P34932|HSP74_HUMAN	Cytoplasm|Nucleus	Nuclear localization signal|Nuclear export signal	0.7532	0.6424	0.0412	0.2742	0.0731	0.0009	0.1922	0.0348	0.0808	0.0063
sp|P35052|GPC1_HUMAN	Cell membrane		0.1503	0.1072	0.5803	0.6733	0.0953	0.0016	0.3188	0.328	0.3374	0.0057
sp|P35080|PROF2_HUMAN	Cytoplasm		0.6816	0.3672	0.0297	0.117	0.0907	0.0013	0.377	0.3942	0.1428	0.0104
sp|P35221|CTNA1_HUMAN	Cytoplasm|Cell membrane	Nuclear localization signal|Nuclear export signal	0.6656	0.2288	0.0921	0.5301	0.1284	0.002	0.1053	0.4637	0.5919	0.0026
sp|P35237|SPB6_HUMAN	Cytoplasm|Extracellular		0.5873	0.1621	0.6495	0.3073	0.2691	0.0376	0.1576	0.0643	0.0718	0.1769
sp|P35241|RADI_HUMAN	Cytoplasm|Cell membrane	Nuclear localization signal|Nuclear export signal	0.7169	0.3141	0.0784	0.6084	0.1496	0.0063	0.0862	0.2944	0.2611	0.0022
sp|P35268|RL22_HUMAN	Cytoplasm	Nuclear localization signal	0.607	0.5082	0.0329	0.209	0.3313	0.0079	0.1095	0.1338	0.0741	0.0014
sp|P35555|FBN1_HUMAN	Extracellular	Signal peptide	0.1614	0.183	0.9326	0.2437	0.0695	0.0072	0.1554	0.0931	0.2055	0.0049
sp|P35579|MYH9_HUMAN	Cytoplasm	Nuclear localization signal	0.7165	0.3501	0.0652	0.345	0.0819	0.0023	0.1087	0.0667	0.1259	0.0002
sp|P35606|COPB2_HUMAN	Cytoplasm	Nuclear export signal	0.7049	0.4455	0.0066	0.2328	0.044	0.0011	0.2957	0.4952	0.5179	0.0031
sp|P35613|BASI_HUMAN	Cell membrane	Signal peptide|Transmembrane domain	0.1751	0.1399	0.0778	0.8526	0.0352	0.0006	0.4206	0.3683	0.3618	0.0291
sp|P36871|PGM1_HUMAN	Cytoplasm	Nuclear localization signal	0.8507	0.4854	0.0814	0.1163	0.195	0.0121	0.4435	0.0226	0.2157	0.0093
sp|P36952|SPB5_HUMAN	Cytoplasm		0.7362	0.1473	0.5971	0.2367	0.1341	0.0211	0.1661	0.0563	0.1044	0.0107
sp|P36955|PEDF_HUMAN	Extracellular	Signal peptide	0.2152	0.061	0.9299	0.1448	0.0844	0.0028	0.208	0.2052	0.1984	0.0046
sp|P37802|TAGL2_HUMAN	Cytoplasm		0.913	0.1483	0.1091	0.3392	0.1889	0.0179	0.1425	0.0706	0.1833	0.0007
sp|P37837|TALDO_HUMAN	Cytoplasm|Nucleus		0.6889	0.5349	0.0647	0.1421	0.5196	0.0406	0.0263	0.0357	0.0169	0.0164
sp|P38159|RBMX_HUMAN	Nucleus	Nuclear localization signal	0.3048	0.9411	0.0103	0.063	0.0676	0.0068	0.032	0.0152	0.0039	0.0002
sp|P38646|GRP75_HUMAN	Mitochondrion	Mitochondrial transit peptide	0.1389	0.0619	0.0924	0.1029	0.8886	0.2866	0.0477	0.0226	0.0669	0.0811
sp|P39060|COIA1_HUMAN	Extracellular	Signal peptide	0.3002	0.1422	0.8943	0.2914	0.1683	0.0027	0.254	0.23	0.223	0.0088
sp|P39687|AN32A_HUMAN	Nucleus	Nuclear localization signal	0.3114	0.9408	0.2915	0.0372	0.0478	0.0002	0.0855	0.011	0.0164	0.0003
sp|P40121|CAPG_HUMAN	Cytoplasm|Nucleus	Nuclear localization signal|Nuclear export signal	0.7533	0.6006	0.2969	0.1186	0.2555	0.0387	0.0252	0.0473	0.1602	0.0013
sp|P40189|IL6RB_HUMAN	Cell membrane	Signal peptide|Transmembrane domain	0.2295	0.0989	0.3073	0.8207	0.0497	0.0031	0.2941	0.5035	0.3331	0.0305
sp|P40199|CEAM6_HUMAN	Cell membrane	Signal peptide	0.2401	0.1071	0.3252	0.8621	0.0559	0.0018	0.2356	0.2425	0.0921	0.1677
sp|P40227|TCPZ_HUMAN	Cytoplasm	Nuclear localization signal	0.6561	0.3922	0.0475	0.1746	0.1953	0.0014	0.1152	0.199	0.0886	0.0161
sp|P40925|MDHC_HUMAN	Cytoplasm|Nucleus	Nuclear localization signal	0.7766	0.549	0.0124	0.2897	0.1847	0.0265	0.2032	0.0793	0.1803	0.1935
sp|P40926|MDHM_HUMAN	Mitochondrion	Mitochondrial transit peptide	0.1578	0.0846	0.0296	0.0775	0.9478	0.02	0.0459	0.0415	0.0703	0.0176
sp|P41091|IF2G_HUMAN	Cytoplasm|Nucleus	Nuclear export signal	0.5823	0.5513	0.005	0.1089	0.187	0.013	0.2806	0.0809	0.2366	0.0067
sp|P41250|GARS_HUMAN	Mitochondrion	Mitochondrial transit peptide	0.2813	0.3147	0.2716	0.0564	0.6564	0.6022	0.1973	0.0885	0.1194	0.2708
sp|P41271|NBL1_HUMAN	Extracellular	Signal peptide	0.1537	0.1154	0.905	0.1652	0.1868	0.0073	0.2527	0.4708	0.2649	0.0116
sp|P42166|LAP2A_HUMAN	Nucleus	Nuclear localization signal	0.3827	0.8894	0.0475	0.032	0.0892	0.0049	0.0458	0.0396	0.0277	0.0117
sp|P43034|LIS1_HUMAN	Nucleus	Nuclear localization signal|Nuclear export signal	0.4311	0.643	0.0256	0.1856	0.1202	0.0008	0.0904	0.101	0.0957	0.0318
sp|P43251|BTD_HUMAN	Extracellular	Signal peptide	0.2123	0.1554	0.5532	0.2313	0.0763	0.0122	0.3643	0.5043	0.3316	0.0043
sp|P43487|RANG_HUMAN	Cytoplasm		0.6617	0.3033	0.0873	0.4485	0.3251	0.0038	0.0447	0.1072	0.1851	0.0251
sp|P43490|NAMPT_HUMAN	Cytoplasm|Nucleus	Nuclear localization signal	0.6983	0.7037	0.3177	0.0881	0.0958	0.007	0.1534	0.0911	0.1185	0.0089
sp|P43652|AFAM_HUMAN	Extracellular	Signal peptide	0.2891	0.071	0.8781	0.1668	0.0715	0.0138	0.3454	0.4314	0.4415	0.0039
sp|P45452|MMP13_HUMAN	Extracellular	Signal peptide	0.2193	0.0965	0.9374	0.2194	0.1149	0.0218	0.2985	0.2154	0.2617	0.0118
sp|P45877|PPIC_HUMAN	Endoplasmic reticulum	Signal peptide	0.1402	0.0901	0.4748	0.1436	0.0443	0.1551	0.74	0.5545	0.3023	0.0123
sp|P45974|UBP5_HUMAN	Cytoplasm|Nucleus	Nuclear export signal	0.8058	0.7124	0.0081	0.0525	0.0459	0.0065	0.1091	0.1676	0.1679	0.0009
sp|P46926|GNPI1_HUMAN	Cytoplasm		0.6562	0.4149	0.0268	0.2078	0.4604	0.0604	0.244	0.2283	0.2208	0.0414
sp|P46940|IQGA1_HUMAN	Cytoplasm|Cell membrane	Nuclear localization signal	0.7674	0.2477	0.0766	0.6274	0.105	0.0053	0.2824	0.2614	0.2465	0.0007
sp|P46976|GLYG_HUMAN	Cytoplasm|Lysosome/Vacuole	Nuclear export signal	0.6424	0.4617	0.0123	0.1829	0.2554	0.0569	0.4139	0.6222	0.4428	0.0268
sp|P47756|CAPZB_HUMAN	Cytoplasm|Nucleus		0.5963	0.61	0.0635	0.0608	0.1602	0.0716	0.1768	0.0927	0.1148	0.0345
sp|P47813|IF1AX_HUMAN	Cytoplasm|Nucleus	Nuclear localization signal	0.6117	0.7367	0.0206	0.0288	0.1424	0.0014	0.0877	0.0279	0.0252	0.0055
sp|P47895|AL1A3_HUMAN	Cytoplasm	Peroxisomal targeting signal	0.7574	0.1651	0.0817	0.2069	0.1692	0.0118	0.2307	0.0726	0.1537	0.2586
sp|P48444|COPD_HUMAN	Cytoplasm|Lysosome/Vacuole|Golgi apparatus	Nuclear export signal	0.6045	0.2276	0.0657	0.2982	0.0432	0.0092	0.2098	0.6345	0.7941	0.0009
sp|P48506|GSH1_HUMAN	Cytoplasm	Peroxisomal targeting signal	0.7191	0.5193	0.0119	0.2845	0.1253	0.0234	0.1308	0.4356	0.2472	0.5247
sp|P48509|CD151_HUMAN	Cell membrane	Signal peptide|Transmembrane domain	0.1941	0.1143	0.2678	0.8499	0.0839	0.0037	0.1625	0.4712	0.2624	0.0047
sp|P48637|GSHB_HUMAN	Cytoplasm		0.7141	0.1158	0.1148	0.0307	0.0865	0.0066	0.1592	0.4624	0.1096	0.061
sp|P48643|TCPE_HUMAN	Cytoplasm	Nuclear localization signal|Nuclear export signal	0.7365	0.5185	0.0844	0.2095	0.1388	0.0044	0.0593	0.1232	0.0349	0.0042
sp|P48723|HSP13_HUMAN	Endoplasmic reticulum	Signal peptide|Transmembrane domain	0.1927	0.2086	0.1733	0.2623	0.189	0.051	0.5806	0.3287	0.379	0.016
sp|P48739|PIPNB_HUMAN	Cytoplasm	Nuclear localization signal	0.689	0.3897	0.0202	0.3665	0.2283	0.0056	0.3696	0.2188	0.4658	0.0022
sp|P49327|FAS_HUMAN	Cytoplasm	Nuclear export signal	0.7525	0.3181	0.0723	0.1225	0.1452	0.006	0.1464	0.3104	0.2014	0.0034
sp|P49368|TCPG_HUMAN	Cytoplasm|Nucleus	Nuclear export signal	0.6744	0.5774	0.0608	0.178	0.1688	0.0019	0.1563	0.0925	0.0283	0.0035
sp|P49419|AL7A1_HUMAN	Mitochondrion	Mitochondrial transit peptide	0.1782	0.1284	0.0295	0.1068	0.9224	0.0524	0.0498	0.0571	0.0681	0.0368
sp|P49588|SYAC_HUMAN	Cytoplasm		0.6412	0.3521	0.2016	0.1308	0.1941	0.0227	0.2271	0.0632	0.055	0.012
sp|P49720|PSB3_HUMAN	Cytoplasm|Nucleus		0.8204	0.6495	0.1593	0.0502	0.0467	0.0015	0.0893	0.1216	0.1479	0.0109
sp|P49721|PSB2_HUMAN	Cytoplasm|Nucleus	Nuclear localization signal	0.7604	0.8559	0.0792	0.0458	0.0557	0.0194	0.0274	0.0733	0.0342	0.06
sp|P49747|COMP_HUMAN	Extracellular	Signal peptide	0.2371	0.1699	0.9235	0.277	0.1071	0.0036	0.3104	0.2935	0.5706	0.0055
sp|P49773|HINT1_HUMAN	Cytoplasm|Nucleus		0.4815	0.5779	0.0161	0.1777	0.2551	0.1819	0.1767	0.2332	0.042	0.7133
sp|P49862|KLK7_HUMAN	Extracellular	Signal peptide	0.2031	0.0895	0.9637	0.1997	0.0999	0.0059	0.1867	0.2714	0.1504	0.0209
sp|P50395|GDIB_HUMAN	Cytoplasm	Nuclear export signal	0.7996	0.3514	0.0447	0.1017	0.1764	0.0092	0.1577	0.2239	0.3182	0.0057
sp|P50454|SERPH_HUMAN	Extracellular	Signal peptide	0.1724	0.0737	0.9372	0.1085	0.0753	0.0055	0.3958	0.2395	0.1919	0.0081
sp|P50895|BCAM_HUMAN	Cell membrane	Signal peptide|Transmembrane domain	0.2063	0.1235	0.2005	0.8817	0.0789	0.0021	0.2709	0.475	0.3761	0.0848
sp|P50897|PPT1_HUMAN	Extracellular|Lysosome/Vacuole	Signal peptide	0.1366	0.0994	0.8523	0.3672	0.1544	0.0046	0.4037	0.5789	0.369	0.0085
sp|P50990|TCPQ_HUMAN	Cytoplasm	Nuclear localization signal	0.7577	0.4728	0.0389	0.1545	0.2012	0.002	0.1069	0.049	0.0131	0.0053
sp|P50991|TCPD_HUMAN	Cytoplasm	Nuclear localization signal|Nuclear export signal	0.718	0.4123	0.0692	0.188	0.1693	0.0068	0.0628	0.1816	0.1114	0.0065
sp|P51149|RAB7A_HUMAN	Lysosome/Vacuole|Golgi apparatus		0.3748	0.2518	0.031	0.3345	0.0754	0.0025	0.2482	0.6457	0.7509	0.0156
sp|P51572|BAP31_HUMAN	Endoplasmic reticulum	Signal peptide|Transmembrane domain	0.1118	0.1686	0.0246	0.3107	0.0438	0.0012	0.8836	0.2094	0.5581	0.0065
sp|P51858|HDGF_HUMAN	Nucleus	Nuclear localization signal	0.3098	0.8943	0.3384	0.0666	0.0528	0.0005	0.0329	0.0179	0.0102	0.0008
sp|P51884|LUM_HUMAN	Extracellular	Signal peptide	0.1812	0.0826	0.8226	0.3321	0.097	0.0172	0.398	0.3735	0.1665	0.0017
sp|P52209|6PGD_HUMAN	Cytoplasm		0.6022	0.2553	0.0313	0.115	0.2071	0.0181	0.0814	0.1086	0.0797	0.0906
sp|P52565|GDIR1_HUMAN	Cytoplasm		0.6036	0.3376	0.0925	0.117	0.0519	0.0024	0.2173	0.1864	0.3629	0.0093
sp|P52566|GDIR2_HUMAN	Cytoplasm		0.6141	0.3736	0.0859	0.157	0.0608	0.0026	0.1611	0.1881	0.308	0.0039
sp|P52788|SPSY_HUMAN	Cytoplasm|Nucleus	Nuclear localization signal|Nuclear export signal	0.7556	0.6973	0.0297	0.0682	0.0981	0.0325	0.056	0.0597	0.1512	0.0049
sp|P52803|EFNA5_HUMAN	Cell membrane		0.0877	0.0955	0.3332	0.7041	0.0657	0.0058	0.241	0.1706	0.1768	0.0077
sp|P52823|STC1_HUMAN	Extracellular	Signal peptide	0.1345	0.0612	0.9392	0.1036	0.0522	0.0286	0.1539	0.2064	0.2511	0.0089
sp|P52943|CRIP2_HUMAN	Cytoplasm|Cell membrane	Nuclear localization signal	0.6384	0.3662	0.0192	0.5284	0.1091	0.0594	0.1587	0.1354	0.1155	0.0006
sp|P53004|BIEA_HUMAN	Cytoplasm	Nuclear localization signal	0.6686	0.4953	0.0707	0.0169	0.2653	0.0369	0.1878	0.0706	0.3106	0.0199
sp|P53396|ACLY_HUMAN	Cytoplasm		0.5677	0.4385	0.0861	0.0487	0.1377	0.0364	0.0849	0.1186	0.1061	0.1502
sp|P53621|COPA_HUMAN	Cytoplasm|Nucleus		0.4859	0.5605	0.0122	0.2234	0.0242	0.0036	0.3371	0.4586	0.2926	0.0011
sp|P53634|CATC_HUMAN	Extracellular	Signal peptide	0.1658	0.0931	0.8638	0.2484	0.0921	0.0053	0.3915	0.5644	0.3781	0.0148
sp|P53999|TCP4_HUMAN	Nucleus	Nuclear localization signal	0.13	0.9597	0.1764	0.0206	0.0835	0.0142	0.0132	0.0363	0.0101	0.0214
sp|P54136|SYRC_HUMAN	Cytoplasm	Nuclear export signal	0.7456	0.4324	0.2484	0.0511	0.322	0.1155	0.042	0.2162	0.1063	0.0168
sp|P54727|RD23B_HUMAN	Cytoplasm|Nucleus	Nuclear export signal	0.7183	0.7287	0.045	0.1246	0.1082	0.0019	0.2441	0.1065	0.1643	0.0036
sp|P54760|EPHB4_HUMAN	Cell membrane|Lysosome/Vacuole	Signal peptide|Transmembrane domain	0.1617	0.1144	0.2021	0.8845	0.0438	0.0019	0.1349	0.6337	0.1958	0.0487
sp|P54802|ANAG_HUMAN	Extracellular	Signal peptide	0.1252	0.1165	0.6227	0.3799	0.0732	0.0305	0.3805	0.5417	0.433	0.0227
sp|P54819|KAD2_HUMAN	Cytoplasm		0.6271	0.4228	0.2394	0.2644	0.5919	0.1929	0.0713	0.13	0.1912	0.3335
sp|P55058|PLTP_HUMAN	Extracellular	Signal peptide	0.1943	0.0891	0.8512	0.2294	0.1206	0.0105	0.4271	0.3679	0.3181	0.006
sp|P55060|XPO2_HUMAN	Cytoplasm|Nucleus	Nuclear export signal	0.5214	0.706	0.0051	0.206	0.0471	0.0006	0.1842	0.1521	0.1462	0.0161
sp|P55072|TERA_HUMAN	Cytoplasm|Nucleus	Nuclear export signal	0.6685	0.6697	0.0055	0.0748	0.0641	0.0031	0.3053	0.159	0.1479	0.0375
sp|P55268|LAMB2_HUMAN	Extracellular	Signal peptide	0.3477	0.1807	0.8502	0.2968	0.1557	0.0026	0.355	0.3	0.3562	0.006
sp|P55290|CAD13_HUMAN	Cell membrane		0.177	0.1207	0.2296	0.8774	0.0353	0.0045	0.2186	0.1519	0.208	0.0164
sp|P55327|TPD52_HUMAN	Cytoplasm		0.5179	0.2123	0.0687	0.2852	0.2451	0.003	0.4796	0.1945	0.5848	0.0522
sp|P55786|PSA_HUMAN	Mitochondrion		0.4059	0.2691	0.2842	0.065	0.4124	0.287	0.247	0.141	0.1795	0.1835
sp|P55884|EIF3B_HUMAN	Cytoplasm|Nucleus	Nuclear localization signal	0.6082	0.6002	0.0386	0.0988	0.0476	0.0005	0.2513	0.0694	0.2171	0.0025
sp|P58546|MTPN_HUMAN	Cytoplasm|Nucleus	Nuclear localization signal|Nuclear export signal	0.8456	0.6095	0.0254	0.156	0.2657	0.0638	0.1168	0.3742	0.0925	0.0025
sp|P60033|CD81_HUMAN	Cell membrane	Transmembrane domain	0.1819	0.1182	0.2562	0.8893	0.1018	0.0079	0.1233	0.5298	0.193	0.0051
sp|P60174|TPIS_HUMAN	Cytoplasm|Mitochondrion	Mitochondrial transit peptide	0.6377	0.3485	0.1317	0.1993	0.7348	0.1471	0.1304	0.0756	0.0294	0.0132
sp|P60660|MYL6_HUMAN	Cytoplasm|Nucleus	Nuclear localization signal	0.5655	0.6792	0.0999	0.3123	0.0889	0.0457	0.2147	0.1178	0.0907	0.0082
sp|P60709|ACTB_HUMAN	Cytoplasm|Nucleus	Nuclear export signal	0.6275	0.537	0.1278	0.1697	0.1749	0.004	0.0622	0.0986	0.224	0.094
sp|P60842|IF4A1_HUMAN	Cytoplasm|Nucleus	Nuclear export signal	0.5866	0.7007	0.0338	0.2132	0.0942	0.0018	0.1822	0.1476	0.1144	0.0338
sp|P60900|PSA6_HUMAN	Cytoplasm|Nucleus	Nuclear localization signal	0.7819	0.6947	0.0466	0.1145	0.0434	0.0015	0.1819	0.0429	0.1031	0.0163
sp|P60953|CDC42_HUMAN	Cell membrane|Lysosome/Vacuole		0.4078	0.1804	0.0299	0.7749	0.1952	0.0335	0.3355	0.6077	0.5964	0.1374
sp|P60981|DEST_HUMAN	Cytoplasm	Nuclear export signal	0.6683	0.4625	0.1549	0.21	0.1074	0.0085	0.1115	0.155	0.1406	0.0013
sp|P61077|UB2D3_HUMAN	Cytoplasm|Nucleus	Nuclear localization signal|Nuclear export signal	0.4951	0.6793	0.0795	0.2332	0.1345	0.0198	0.0948	0.2559	0.37	0.1763
sp|P61086|UBE2K_HUMAN	Cytoplasm	Nuclear localization signal|Nuclear export signal	0.609	0.5253	0.0463	0.2334	0.1885	0.0241	0.1188	0.373	0.3267	0.0037
sp|P61088|UBE2N_HUMAN	Cytoplasm|Nucleus	Nuclear localization signal|Nuclear export signal	0.8394	0.5343	0.011	0.2301	0.1649	0.0351	0.3109	0.0999	0.3159	0.0197
sp|P61158|ARP3_HUMAN	Cytoplasm|Nucleus	Nuclear localization signal|Nuclear export signal	0.5876	0.6672	0.0133	0.1623	0.1332	0.0061	0.1051	0.0275	0.1232	0.0031
sp|P61160|ARP2_HUMAN	Cytoplasm|Nucleus	Nuclear localization signal|Nuclear export signal	0.6106	0.6907	0.0045	0.1062	0.163	0.0035	0.179	0.0151	0.1381	0.032
sp|P61163|ACTZ_HUMAN	Cytoplasm|Nucleus	Nuclear localization signal|Nuclear export signal	0.7097	0.6273	0.0207	0.0712	0.1826	0.0082	0.1219	0.0281	0.2709	0.0027
sp|P61201|CSN2_HUMAN	Cytoplasm|Nucleus	Nuclear export signal	0.7004	0.6961	0.0185	0.2075	0.0491	0.0014	0.1302	0.3193	0.2363	0.0018
sp|P61326|MGN_HUMAN	Cytoplasm		0.6249	0.4985	0.1354	0.0522	0.299	0.012	0.2479	0.2632	0.2066	0.0509
sp|P61604|CH10_HUMAN	Mitochondrion	Mitochondrial transit peptide	0.3668	0.108	0.0321	0.0477	0.9471	0.0503	0.0635	0.0557	0.052	0.0296
sp|P61769|B2MG_HUMAN	Extracellular|Endoplasmic reticulum	Signal peptide	0.0866	0.035	0.7607	0.3398	0.0251	0.0053	0.6421	0.2735	0.3018	0.0089
sp|P61812|TGFB2_HUMAN	Extracellular	Signal peptide	0.2166	0.1549	0.9275	0.0821	0.1143	0.0039	0.1031	0.0912	0.1119	0.0315
sp|P61916|NPC2_HUMAN	Extracellular	Signal peptide	0.1437	0.0489	0.9006	0.1474	0.1183	0.06	0.1766	0.4002	0.2266	0.0089
sp|P61978|HNRPK_HUMAN	Cytoplasm|Nucleus	Nuclear localization signal	0.5524	0.9079	0.0872	0.058	0.0686	0.0016	0.0589	0.0258	0.0126	0.0002
sp|P61981|1433G_HUMAN	Cytoplasm|Nucleus	Nuclear export signal	0.817	0.5389	0.026	0.2095	0.0934	0.001	0.1164	0.3611	0.1135	0.0851
sp|P62258|1433E_HUMAN	Cytoplasm|Nucleus	Nuclear export signal	0.7718	0.5502	0.026	0.1906	0.0893	0.0022	0.1055	0.4731	0.1947	0.1764
sp|P62269|RS18_HUMAN	Cytoplasm		0.6288	0.2533	0.0563	0.0388	0.5224	0.03	0.14	0.0065	0.0213	0.0065
sp|P62316|SMD2_HUMAN	Cytoplasm|Nucleus	Nuclear localization signal	0.5892	0.5432	0.0105	0.0756	0.1721	0.0026	0.1463	0.1731	0.0924	0.0161
sp|P62328|TYB4_HUMAN	Cytoplasm	Nuclear localization signal	0.636	0.3281	0.1655	0.2122	0.2206	0.0347	0.1923	0.0743	0.5196	0.013
sp|P62495|ERF1_HUMAN	Cytoplasm|Nucleus		0.603	0.626	0.0169	0.0468	0.1798	0.0173	0.0499	0.0578	0.0551	0.0267
sp|P62633|CNBP_HUMAN	Cytoplasm|Nucleus	Nuclear localization signal	0.5921	0.6257	0.3102	0.0681	0.0637	0.0182	0.1484	0.1314	0.1081	0.0005
sp|P62805|H4_HUMAN	Nucleus	Nuclear localization signal	0.351	0.7749	0.1719	0.0323	0.1599	0.0269	0.0364	0.1615	0.0965	0.0795
sp|P62820|RAB1A_HUMAN	Lysosome/Vacuole	Signal peptide	0.3217	0.2143	0.0539	0.5002	0.1244	0.0018	0.3049	0.6638	0.6609	0.0281
sp|P62826|RAN_HUMAN	Cytoplasm	Nuclear export signal	0.6264	0.5058	0.0067	0.3297	0.1534	0.0012	0.4459	0.3845	0.3764	0.0206
sp|P62857|RS28_HUMAN	Cytoplasm|Nucleus	Nuclear localization signal	0.5303	0.6891	0.0373	0.0259	0.4015	0.0072	0.1227	0.0878	0.0719	0.0061
sp|P62888|RL30_HUMAN	Cytoplasm		0.4406	0.4175	0.01	0.1068	0.2383	0.0609	0.0896	0.1184	0.0203	0.0014
sp|P62906|RL10A_HUMAN	Cytoplasm	Nuclear localization signal	0.5657	0.3768	0.1241	0.2315	0.295	0.0037	0.0543	0.1899	0.0594	0.0141
sp|P62937|PPIA_HUMAN	Cytoplasm		0.6067	0.3914	0.46	0.3816	0.2522	0.0089	0.3149	0.1407	0.0411	0.1323
sp|P62942|FKB1A_HUMAN	Cytoplasm	Nuclear localization signal	0.632	0.393	0.038	0.1271	0.4357	0.0533	0.2656	0.1619	0.1116	0.0538
sp|P63000|RAC1_HUMAN	Cell membrane|Lysosome/Vacuole		0.391	0.2102	0.0252	0.7354	0.1999	0.0238	0.3847	0.6415	0.508	0.2692
sp|P63010|AP2B1_HUMAN	Cytoplasm	Nuclear export signal	0.6333	0.3933	0.0095	0.42	0.0288	0.0037	0.1899	0.3699	0.5712	0.0677
sp|P63104|1433Z_HUMAN	Cytoplasm|Nucleus	Nuclear export signal	0.784	0.5421	0.0317	0.2819	0.128	0.0007	0.1098	0.3596	0.1244	0.0908
sp|P63208|SKP1_HUMAN	Cytoplasm|Nucleus	Nuclear localization signal|Nuclear export signal	0.8556	0.7001	0.0162	0.2082	0.0394	0.0168	0.1261	0.079	0.1652	0.0055
sp|P63220|RS21_HUMAN	Cytoplasm		0.6224	0.5182	0.1024	0.0615	0.2732	0.0423	0.1054	0.0489	0.0768	0.0125
sp|P63241|IF5A1_HUMAN	Cytoplasm		0.7255	0.4569	0.0716	0.1053	0.1999	0.0367	0.0334	0.0477	0.0123	0.0034
sp|P63244|RACK1_HUMAN	Cytoplasm|Nucleus	Nuclear localization signal|Nuclear export signal	0.4833	0.5625	0.0197	0.4117	0.0732	0.0055	0.3068	0.3087	0.2133	0.0427
sp|P63279|UBC9_HUMAN	Cytoplasm|Nucleus	Nuclear localization signal	0.6639	0.5817	0.0235	0.2789	0.068	0.0131	0.1676	0.0911	0.2587	0.0226
sp|P63313|TYB10_HUMAN	Cytoplasm		0.6171	0.358	0.2757	0.1389	0.1896	0.0459	0.2087	0.0721	0.4409	0.0248
sp|P67809|YBOX1_HUMAN	Cytoplasm|Nucleus	Nuclear localization signal	0.8122	0.6074	0.2601	0.0621	0.163	0.0007	0.183	0.0282	0.0483	0.0035
sp|P67936|TPM4_HUMAN	Cytoplasm	Nuclear localization signal	0.6913	0.4352	0.0703	0.2744	0.2137	0.0009	0.1232	0.0894	0.1808	0.001
sp|P68036|UB2L3_HUMAN	Cytoplasm	Nuclear localization signal	0.8348	0.4436	0.0273	0.2208	0.1569	0.0978	0.2725	0.0848	0.2022	0.0039
sp|P68104|EF1A1_HUMAN	Cytoplasm	Nuclear localization signal	0.748	0.4678	0.053	0.2984	0.1987	0.0084	0.3355	0.0358	0.2448	0.0639
sp|P68133|ACTS_HUMAN	Cytoplasm|Nucleus	Nuclear export signal	0.6432	0.5564	0.1199	0.1639	0.1406	0.0042	0.0629	0.0621	0.1869	0.0623
sp|P68363|TBA1B_HUMAN	Cytoplasm	Nuclear export signal	0.7297	0.4003	0.0504	0.2355	0.2502	0.0013	0.2212	0.3593	0.1679	0.0598
sp|P68366|TBA4A_HUMAN	Cytoplasm		0.7524	0.3812	0.0462	0.2476	0.2067	0.0019	0.2616	0.3295	0.1518	0.0247
sp|P68371|TBB4B_HUMAN	Cytoplasm		0.7293	0.3556	0.0771	0.3237	0.3112	0.0039	0.2059	0.3035	0.1454	0.0377
sp|P68402|PA1B2_HUMAN	Cytoplasm		0.7258	0.4055	0.1113	0.2083	0.3957	0.0079	0.1423	0.116	0.2178	0.0307
sp|P69905|HBA_HUMAN	Cytoplasm|Cell membrane	Peroxisomal targeting signal	0.6147	0.1926	0.0185	0.571	0.1945	0.0046	0.0742	0.3762	0.0713	0.6181
sp|P78324|SHPS1_HUMAN	Cell membrane	Signal peptide|Transmembrane domain	0.2332	0.0832	0.2125	0.8898	0.0373	0.0015	0.3671	0.5114	0.4239	0.1705
sp|P78330|SERB_HUMAN	Cytoplasm	Nuclear localization signal|Nuclear export signal	0.83	0.4124	0.0956	0.3998	0.4189	0.0042	0.1737	0.422	0.2302	0.0076
sp|P78371|TCPB_HUMAN	Cytoplasm	Nuclear localization signal|Nuclear export signal	0.7309	0.4562	0.0424	0.1398	0.1811	0.0126	0.0567	0.1388	0.0553	0.0043
sp|P78417|GSTO1_HUMAN	Cytoplasm	Peroxisomal targeting signal	0.7673	0.4018	0.0049	0.1079	0.0772	0.0101	0.1264	0.1015	0.3886	0.2626
sp|P78423|X3CL1_HUMAN	Cell membrane	Signal peptide|Transmembrane domain	0.267	0.137	0.358	0.5638	0.1529	0.0008	0.3279	0.3636	0.4436	0.0445
sp|P78504|JAG1_HUMAN	Cell membrane	Signal peptide|Transmembrane domain	0.1642	0.0755	0.3032	0.8103	0.0533	0.0067	0.2234	0.4067	0.378	0.0933
sp|P78536|ADA17_HUMAN	Cell membrane	Signal peptide|Transmembrane domain	0.2284	0.0824	0.2382	0.6369	0.1301	0.0384	0.5062	0.4907	0.6246	0.0268
sp|P80188|NGAL_HUMAN	Extracellular	Signal peptide	0.2598	0.1398	0.9347	0.1468	0.1129	0.0022	0.2443	0.19	0.2086	0.0185
sp|P80297|MT1X_HUMAN	Cytoplasm|Mitochondrion	Peroxisomal targeting signal	0.5235	0.2574	0.4802	0.181	0.6711	0.0514	0.0767	0.0231	0.0736	0.3322
sp|P80303|NUCB2_HUMAN	Extracellular	Signal peptide	0.2479	0.0827	0.6857	0.1707	0.0544	0.0047	0.5432	0.4655	0.6442	0.01
sp|P80723|BASP1_HUMAN	Cytoplasm|Nucleus|Cell membrane	Nuclear localization signal	0.7264	0.551	0.1324	0.728	0.1981	0.0025	0.1663	0.0998	0.2784	0.0043
sp|P84090|ERH_HUMAN	Cytoplasm|Nucleus	Nuclear localization signal	0.6257	0.5842	0.138	0.0747	0.2437	0.0032	0.1228	0.1954	0.1359	0.0022
sp|P84103|SRSF3_HUMAN	Nucleus	Nuclear localization signal	0.3908	0.8899	0.0323	0.1004	0.1075	0.0183	0.0496	0.0112	0.0024	0.0005
sp|P98155|VLDLR_HUMAN	Cell membrane|Lysosome/Vacuole	Signal peptide|Transmembrane domain	0.2384	0.0947	0.2978	0.8275	0.0876	0.0097	0.3239	0.6658	0.5776	0.1079
sp|P98160|PGBM_HUMAN	Extracellular	Signal peptide	0.2806	0.1233	0.8849	0.3048	0.1208	0.003	0.2444	0.198	0.2626	0.0044
sp|P98172|EFNB1_HUMAN	Cell membrane	Signal peptide|Transmembrane domain	0.1693	0.0968	0.2097	0.8753	0.0274	0.0008	0.1805	0.4333	0.2299	0.2063
sp|P99999|CYC_HUMAN	Cytoplasm		0.5009	0.1829	0.4391	0.2183	0.4832	0.0151	0.0654	0.0852	0.0528	0.0517
sp|Q00610|CLH1_HUMAN	Cytoplasm	Nuclear localization signal	0.5169	0.5175	0.0276	0.2899	0.0613	0.0018	0.3359	0.4362	0.2829	0.0004
sp|Q00688|FKBP3_HUMAN	Cytoplasm	Nuclear localization signal	0.7008	0.3838	0.021	0.0886	0.439	0.0394	0.2249	0.0737	0.0784	0.0051
sp|Q00839|HNRPU_HUMAN	Nucleus	Nuclear localization signal	0.4397	0.9248	0.0911	0.0497	0.0742	0.0008	0.1345	0.0129	0.0272	0.0001
sp|Q01082|SPTB2_HUMAN	Cytoplasm|Cell membrane	Nuclear localization signal	0.7441	0.3081	0.1074	0.5481	0.1294	0.0105	0.2063	0.3594	0.4173	0.0348
sp|Q01105|SET_HUMAN	Cytoplasm|Nucleus	Nuclear localization signal	0.5259	0.7763	0.2265	0.2294	0.1492	0.0058	0.205	0.1068	0.062	0.0053
sp|Q01469|FABP5_HUMAN	Cytoplasm	Nuclear localization signal	0.8181	0.4833	0.2042	0.2007	0.1563	0.0293	0.181	0.0291	0.0826	0.0016
sp|Q01518|CAP1_HUMAN	Cytoplasm	Nuclear localization signal|Nuclear export signal	0.8137	0.4348	0.0478	0.2623	0.1248	0.006	0.391	0.4293	0.2629	0.0249
sp|Q01813|PFKAP_HUMAN	Cytoplasm	Nuclear localization signal	0.7818	0.2108	0.0175	0.3077	0.4001	0.0114	0.1877	0.1149	0.0974	0.0196
sp|Q02487|DSC2_HUMAN	Cell membrane	Signal peptide|Transmembrane domain	0.2923	0.1282	0.0685	0.8217	0.0195	0.0051	0.2397	0.2939	0.2634	0.0184
sp|Q02790|FKBP4_HUMAN	Cytoplasm|Nucleus	Nuclear localization signal|Nuclear export signal	0.7491	0.5619	0.0104	0.1715	0.3895	0.007	0.4595	0.0876	0.2934	0.0476
sp|Q02809|PLOD1_HUMAN	Extracellular	Signal peptide	0.2196	0.112	0.6714	0.2521	0.1352	0.0055	0.6125	0.3954	0.6078	0.0051
sp|Q02818|NUCB1_HUMAN	Extracellular	Signal peptide	0.2673	0.133	0.6863	0.2822	0.0663	0.001	0.5196	0.4154	0.5407	0.0179
sp|Q03252|LMNB2_HUMAN	Nucleus	Nuclear localization signal	0.4651	0.7682	0.0629	0.1385	0.055	0.0009	0.0989	0.1239	0.1056	0.0101
sp|Q04637|IF4G1_HUMAN	Cytoplasm	Nuclear localization signal	0.7472	0.4881	0.1492	0.1347	0.0526	0.0009	0.1694	0.0994	0.1897	0.0009
sp|Q04760|LGUL_HUMAN	Cytoplasm	Peroxisomal targeting signal	0.8442	0.2917	0.1061	0.128	0.4691	0.0042	0.4237	0.0523	0.2411	0.1439
sp|Q04917|1433F_HUMAN	Cytoplasm|Nucleus	Nuclear export signal	0.8045	0.5395	0.0222	0.1775	0.0903	0.0008	0.124	0.3435	0.1308	0.0566
sp|Q05639|EF1A2_HUMAN	Cytoplasm|Nucleus	Nuclear localization signal	0.6958	0.5604	0.0684	0.2365	0.1476	0.0054	0.4228	0.034	0.2425	0.0742
sp|Q06033|ITIH3_HUMAN	Extracellular	Signal peptide	0.2757	0.0878	0.8879	0.2198	0.0746	0.0085	0.3497	0.4181	0.2616	0.0066
sp|Q06323|PSME1_HUMAN	Cytoplasm		0.5835	0.401	0.1169	0.3936	0.1698	0.009	0.1369	0.2891	0.1431	0.0194
sp|Q06481|APLP2_HUMAN	Cell membrane|Lysosome/Vacuole	Signal peptide|Transmembrane domain	0.2878	0.1306	0.2224	0.6606	0.0482	0.0017	0.2348	0.6112	0.6168	0.0994
sp|Q06830|PRDX1_HUMAN	Cytoplasm|Cell membrane	Peroxisomal targeting signal	0.8145	0.3091	0.1119	0.6063	0.3251	0.0049	0.1435	0.1452	0.1159	0.3532
sp|Q07955|SRSF1_HUMAN	Cytoplasm|Nucleus	Nuclear localization signal	0.5005	0.8805	0.159	0.2052	0.1065	0.0074	0.1347	0.0279	0.0053	0.0012
sp|Q07960|RHG01_HUMAN	Cytoplasm|Lysosome/Vacuole	Nuclear export signal	0.56	0.2995	0.0453	0.2054	0.1485	0.0035	0.1745	0.6063	0.3875	0.0026
sp|Q08174|PCDH1_HUMAN	Cell membrane	Signal peptide|Transmembrane domain	0.2536	0.093	0.0844	0.8818	0.0225	0.0026	0.2107	0.3178	0.2514	0.0285
sp|Q08257|QOR_HUMAN	Cytoplasm		0.7226	0.2308	0.0572	0.2095	0.2778	0.0871	0.1152	0.1322	0.1278	0.0082
sp|Q08345|DDR1_HUMAN	Cell membrane|Lysosome/Vacuole	Signal peptide|Transmembrane domain	0.2065	0.1394	0.0715	0.7164	0.0538	0.0002	0.1781	0.5921	0.2472	0.0263
sp|Q08380|LG3BP_HUMAN	Extracellular	Signal peptide	0.3169	0.1935	0.6047	0.2275	0.0486	0.0272	0.4311	0.3985	0.2485	0.0034
sp|Q08431|MFGM_HUMAN	Extracellular	Signal peptide	0.1975	0.1034	0.9251	0.2594	0.1266	0.0026	0.2206	0.3628	0.2091	0.0056
sp|Q08629|TICN1_HUMAN	Extracellular	Signal peptide	0.191	0.0896	0.8421	0.2355	0.0892	0.0098	0.451	0.3456	0.4277	0.0015
sp|Q08945|SSRP1_HUMAN	Nucleus	Nuclear localization signal	0.094	0.9669	0.2524	0.02	0.0181	0.0324	0.0291	0.1453	0.0504	0.0241
sp|Q09028|RBBP4_HUMAN	Cytoplasm|Nucleus		0.5472	0.7617	0.0065	0.0249	0.0464	0.032	0.1526	0.0647	0.0757	0.0156
sp|Q09666|AHNK_HUMAN	Cytoplasm|Cell membrane	Nuclear localization signal	0.6131	0.3876	0.2354	0.7652	0.1075	0.1505	0.3072	0.1207	0.3448	0.0395
sp|Q10471|GALT2_HUMAN	Golgi apparatus	Signal peptide|Transmembrane domain	0.1799	0.1274	0.3414	0.3329	0.0456	0.0025	0.2789	0.2161	0.952	0.0118
sp|Q10472|GALT1_HUMAN	Golgi apparatus	Signal peptide|Transmembrane domain	0.1687	0.0669	0.3481	0.2522	0.0321	0.0065	0.4487	0.1927	0.9374	0.0198
sp|Q10567|AP1B1_HUMAN	Cytoplasm	Nuclear export signal	0.6503	0.3572	0.011	0.4019	0.0281	0.0059	0.1645	0.4029	0.5927	0.0503
sp|Q12805|FBLN3_HUMAN	Extracellular	Signal peptide	0.1814	0.1914	0.8945	0.1519	0.0449	0.0076	0.1096	0.1503	0.1876	0.0025
sp|Q12841|FSTL1_HUMAN	Extracellular	Signal peptide	0.1828	0.0904	0.9352	0.2131	0.1139	0.007	0.3429	0.3831	0.4412	0.0028
sp|Q12904|AIMP1_HUMAN	Cytoplasm	Nuclear localization signal	0.7819	0.5196	0.3179	0.0343	0.0644	0.0308	0.202	0.0169	0.15	0.0302
sp|Q12905|ILF2_HUMAN	Cytoplasm|Nucleus	Nuclear localization signal	0.6329	0.7011	0.1422	0.0787	0.1966	0.0022	0.103	0.053	0.0216	0.001
sp|Q12906|ILF3_HUMAN	Cytoplasm|Nucleus	Nuclear localization signal	0.5998	0.8649	0.0903	0.0411	0.1001	0.0015	0.0912	0.0132	0.0166	0.0001
sp|Q12907|LMAN2_HUMAN	Cell membrane|Endoplasmic reticulum|Lysosome/Vacuole	Signal peptide|Transmembrane domain	0.1682	0.1645	0.1246	0.6526	0.1157	0.0079	0.6357	0.6617	0.5394	0.0489
sp|Q13011|ECH1_HUMAN	Peroxisome	Peroxisomal targeting signal	0.2153	0.1982	0.0636	0.2701	0.5261	0.0883	0.0638	0.0605	0.1159	0.5565
sp|Q13185|CBX3_HUMAN	Nucleus	Nuclear localization signal	0.2766	0.9169	0.1147	0.0807	0.0298	0.0094	0.0378	0.0194	0.0293	0.0001
sp|Q13263|TIF1B_HUMAN	Cytoplasm|Nucleus	Nuclear localization signal|Nuclear export signal	0.4777	0.8364	0.0386	0.0443	0.0708	0.0013	0.1158	0.1791	0.2037	0.0024
sp|Q13283|G3BP1_HUMAN	Cytoplasm|Nucleus	Nuclear localization signal	0.6862	0.7143	0.0281	0.1806	0.0905	0.0037	0.1041	0.0634	0.018	0.0003
sp|Q13308|PTK7_HUMAN	Cell membrane	Signal peptide|Transmembrane domain	0.2228	0.1545	0.057	0.9063	0.0424	0.0012	0.1624	0.3998	0.1966	0.0122
sp|Q13347|EIF3I_HUMAN	Cytoplasm|Nucleus		0.5199	0.6664	0.0459	0.1117	0.0472	0.0021	0.188	0.2052	0.1284	0.025
sp|Q13428|TCOF_HUMAN	Nucleus	Nuclear localization signal	0.2693	0.8691	0.4634	0.0448	0.0127	0.0018	0.0824	0.0115	0.0723	0.0011
sp|Q13443|ADAM9_HUMAN	Cell membrane	Signal peptide|Transmembrane domain	0.2081	0.0904	0.3641	0.7944	0.0602	0.0162	0.3658	0.5364	0.5054	0.0545
sp|Q13444|ADA15_HUMAN	Cell membrane|Lysosome/Vacuole	Signal peptide|Transmembrane domain	0.2667	0.1347	0.2723	0.7054	0.1243	0.0015	0.3049	0.5801	0.4535	0.0686
sp|Q13510|ASAH1_HUMAN	Extracellular|Lysosome/Vacuole	Signal peptide	0.2117	0.0581	0.7222	0.2335	0.0504	0.0368	0.4107	0.6623	0.3231	0.0026
sp|Q13642|FHL1_HUMAN	Cytoplasm		0.5286	0.4811	0.4355	0.214	0.3333	0.0556	0.1542	0.2496	0.3663	0.0133
sp|Q13740|CD166_HUMAN	Cell membrane	Signal peptide|Transmembrane domain	0.2392	0.0905	0.1894	0.8998	0.0618	0.0017	0.2869	0.3516	0.3054	0.0441
sp|Q13751|LAMB3_HUMAN	Extracellular	Signal peptide	0.3198	0.1506	0.8655	0.2991	0.2168	0.0044	0.3096	0.2051	0.2455	0.0048
sp|Q13753|LAMC2_HUMAN	Extracellular	Signal peptide	0.2624	0.1109	0.8651	0.3201	0.1579	0.0107	0.3039	0.1898	0.2594	0.0061
sp|Q13813|SPTN1_HUMAN	Cytoplasm	Nuclear localization signal|Nuclear export signal	0.7898	0.3476	0.1439	0.3092	0.0445	0.0089	0.1163	0.3497	0.4219	0.0042
sp|Q13838|DX39B_HUMAN	Cytoplasm|Nucleus	Nuclear localization signal|Nuclear export signal	0.5922	0.7426	0.0173	0.197	0.1458	0.0004	0.1875	0.1307	0.1197	0.0049
sp|Q14019|COTL1_HUMAN	Cytoplasm	Nuclear localization signal|Nuclear export signal	0.8044	0.4558	0.1445	0.3108	0.1021	0.0071	0.1261	0.1774	0.145	0.0004
sp|Q14103|HNRPD_HUMAN	Cytoplasm|Nucleus	Nuclear localization signal	0.6729	0.6504	0.2291	0.0717	0.0461	0.0008	0.3181	0.0664	0.0875	0.0002
sp|Q14118|DAG1_HUMAN	Cell membrane	Signal peptide|Transmembrane domain	0.1717	0.1238	0.4537	0.7572	0.0554	0.0101	0.1613	0.3472	0.2578	0.0218
sp|Q14126|DSG2_HUMAN	Cell membrane	Signal peptide|Transmembrane domain	0.2574	0.099	0.0817	0.8288	0.0229	0.0043	0.2529	0.5074	0.3118	0.0336
sp|Q14247|SRC8_HUMAN	Cytoplasm|Cell membrane	Nuclear localization signal|Nuclear export signal	0.7705	0.279	0.1652	0.5645	0.142	0.0084	0.0747	0.2973	0.5497	0.0283
sp|Q14315|FLNC_HUMAN	Cytoplasm	Nuclear localization signal|Nuclear export signal	0.8806	0.2568	0.1885	0.2506	0.2333	0.0328	0.1714	0.1308	0.4507	0.0114
sp|Q14393|GAS6_HUMAN	Extracellular	Signal peptide	0.2979	0.1293	0.9502	0.3438	0.1419	0.0023	0.2458	0.1752	0.347	0.0088
sp|Q14435|GALT3_HUMAN	Golgi apparatus	Signal peptide|Transmembrane domain	0.174	0.1116	0.2452	0.3481	0.0431	0.0083	0.407	0.2426	0.9484	0.0146
sp|Q14444|CAPR1_HUMAN	Cytoplasm|Nucleus	Nuclear localization signal|Nuclear export signal	0.609	0.6671	0.0315	0.1025	0.1089	0.0002	0.0832	0.1632	0.0617	0.0006
sp|Q14508|WFDC2_HUMAN	Extracellular	Signal peptide	0.1691	0.0877	0.9226	0.125	0.0663	0.0041	0.1556	0.3244	0.329	0.0054
sp|Q14563|SEM3A_HUMAN	Extracellular	Signal peptide	0.2564	0.1185	0.7216	0.5153	0.0659	0.0043	0.2233	0.2436	0.202	0.0035
sp|Q14574|DSC3_HUMAN	Cell membrane	Signal peptide|Transmembrane domain	0.2754	0.1266	0.0554	0.8664	0.0231	0.0043	0.2122	0.2692	0.2535	0.0298
sp|Q14624|ITIH4_HUMAN	Extracellular	Signal peptide	0.3183	0.128	0.8641	0.2922	0.0928	0.0069	0.3919	0.3658	0.1832	0.0201
sp|Q14697|GANAB_HUMAN	Extracellular	Signal peptide	0.3049	0.11	0.6892	0.2246	0.0779	0.0096	0.5917	0.4546	0.5042	0.0129
sp|Q14764|MVP_HUMAN	Cytoplasm|Nucleus	Nuclear localization signal|Nuclear export signal	0.6819	0.5636	0.1365	0.1409	0.1536	0.0117	0.0425	0.2773	0.1361	0.0131
sp|Q14766|LTBP1_HUMAN	Extracellular	Signal peptide	0.1775	0.1888	0.9354	0.1839	0.1419	0.0016	0.2878	0.1995	0.3197	0.0086
sp|Q14847|LASP1_HUMAN	Cytoplasm|Cell membrane		0.5155	0.3022	0.0186	0.6312	0.1249	0.0017	0.1467	0.4038	0.2149	0.0022
sp|Q14914|PTGR1_HUMAN	Cytoplasm	Nuclear localization signal	0.7002	0.3909	0.0508	0.1931	0.1734	0.0534	0.0779	0.1211	0.0683	0.0013
sp|Q14974|IMB1_HUMAN	Cytoplasm|Nucleus	Nuclear localization signal|Nuclear export signal	0.6419	0.73	0.0122	0.2309	0.1232	0.0023	0.131	0.1335	0.1415	0.0104
sp|Q14978|NOLC1_HUMAN	Nucleus	Nuclear localization signal	0.2857	0.9292	0.2449	0.0554	0.0377	0.0009	0.0268	0.0048	0.0202	0.0005
sp|Q15019|SEPT2_HUMAN	Cytoplasm	Nuclear export signal	0.7989	0.4417	0.0362	0.2112	0.1258	0.0042	0.1353	0.4536	0.284	0.0212
sp|Q15046|SYK_HUMAN	Cytoplasm	Nuclear localization signal	0.6378	0.486	0.1365	0.1611	0.35	0.004	0.2531	0.0497	0.1147	0.0088
sp|Q15084|PDIA6_HUMAN	Endoplasmic reticulum	Signal peptide	0.2426	0.2491	0.107	0.2703	0.092	0.006	0.9341	0.2645	0.3699	0.0207
sp|Q15149|PLEC_HUMAN	Cytoplasm	Nuclear localization signal|Nuclear export signal	0.8269	0.3959	0.0969	0.2415	0.1924	0.0202	0.1699	0.2121	0.2185	0.0015
sp|Q15181|IPYR_HUMAN	Cytoplasm	Nuclear localization signal	0.7962	0.4624	0.0142	0.1517	0.0991	0.0872	0.1105	0.1598	0.0394	0.0161
sp|Q15185|TEBP_HUMAN	Cytoplasm|Nucleus		0.7971	0.6981	0.0128	0.052	0.0892	0.0022	0.4392	0.1155	0.1436	0.0263
sp|Q15262|PTPRK_HUMAN	Extracellular|Cell membrane	Signal peptide	0.2474	0.1618	0.719	0.5479	0.0439	0.0063	0.3715	0.3641	0.283	0.0046
sp|Q15293|RCN1_HUMAN	Endoplasmic reticulum	Signal peptide	0.1693	0.2056	0.2012	0.3397	0.0459	0.0008	0.841	0.3031	0.5151	0.0449
sp|Q15365|PCBP1_HUMAN	Cytoplasm|Nucleus	Nuclear localization signal	0.7469	0.6487	0.1393	0.114	0.0461	0.0018	0.2308	0.0668	0.1065	0.0025
sp|Q15366|PCBP2_HUMAN	Cytoplasm|Nucleus	Nuclear localization signal	0.7337	0.6933	0.0888	0.1389	0.044	0.0013	0.2288	0.0688	0.1081	0.0035
sp|Q15370|ELOB_HUMAN	Cytoplasm|Nucleus	Nuclear export signal	0.5515	0.6815	0.0657	0.1776	0.1812	0.0176	0.3569	0.1742	0.0967	0.0289
sp|Q15424|SAFB1_HUMAN	Nucleus	Nuclear localization signal	0.2984	0.9546	0.0313	0.0531	0.0296	0.0004	0.0313	0.0179	0.0127	0.0002
sp|Q15436|SC23A_HUMAN	Cytoplasm|Endoplasmic reticulum		0.6214	0.3926	0.1147	0.1692	0.182	0.0003	0.8198	0.2979	0.448	0.0066
sp|Q15582|BGH3_HUMAN	Extracellular	Signal peptide	0.2243	0.075	0.8998	0.2291	0.1231	0.0099	0.3955	0.3361	0.4274	0.0048
sp|Q15691|MARE1_HUMAN	Cytoplasm	Nuclear localization signal|Nuclear export signal	0.8098	0.1994	0.0138	0.1022	0.2474	0.0009	0.1688	0.2122	0.4861	0.0075
sp|Q15717|ELAV1_HUMAN	Cytoplasm|Nucleus	Nuclear localization signal	0.6739	0.7255	0.0856	0.0328	0.039	0.001	0.0714	0.0341	0.0136	0.0029
sp|Q15828|CYTM_HUMAN	Extracellular	Signal peptide	0.1422	0.104	0.833	0.1277	0.0449	0.0079	0.2012	0.3902	0.2681	0.0123
sp|Q15843|NEDD8_HUMAN	Nucleus	Nuclear localization signal	0.4035	0.7022	0.4148	0.171	0.0692	0.0007	0.2839	0.1337	0.0989	0.0047
sp|Q15904|VAS1_HUMAN	Endoplasmic reticulum|Lysosome/Vacuole	Signal peptide|Transmembrane domain	0.1621	0.1106	0.0378	0.4867	0.083	0.0047	0.8068	0.7546	0.4619	0.0426
sp|Q15907|RB11B_HUMAN	Cell membrane|Lysosome/Vacuole|Golgi apparatus	Transmembrane domain	0.2766	0.2077	0.0356	0.7071	0.1528	0.0048	0.2449	0.6846	0.6862	0.1029
sp|Q15942|ZYX_HUMAN	Cytoplasm	Nuclear export signal	0.7908	0.3192	0.0773	0.2598	0.0934	0.0014	0.1515	0.2972	0.358	0.0019
sp|Q16270|IBP7_HUMAN	Extracellular	Signal peptide	0.2104	0.1106	0.8489	0.2856	0.0799	0.0031	0.4402	0.3737	0.481	0.0054
sp|Q16363|LAMA4_HUMAN	Extracellular	Signal peptide	0.2827	0.0972	0.9488	0.2291	0.1255	0.0092	0.289	0.1749	0.3733	0.0031
sp|Q16394|EXT1_HUMAN	Golgi apparatus	Signal peptide|Transmembrane domain	0.1575	0.1522	0.5439	0.1659	0.0463	0.0046	0.5748	0.2048	0.9318	0.0127
sp|Q16531|DDB1_HUMAN	Cytoplasm|Nucleus	Nuclear export signal	0.6131	0.6052	0.0178	0.1731	0.1714	0.0033	0.2322	0.3612	0.4061	0.034
sp|Q16543|CDC37_HUMAN	Cytoplasm|Nucleus	Nuclear localization signal|Nuclear export signal	0.6646	0.7718	0.0103	0.0947	0.1678	0.0059	0.1434	0.0923	0.1148	0.0019
sp|Q16555|DPYL2_HUMAN	Cytoplasm	Nuclear export signal	0.7063	0.335	0.1185	0.2756	0.1609	0.0026	0.1546	0.2737	0.2355	0.0207
sp|Q16610|ECM1_HUMAN	Extracellular	Signal peptide	0.2255	0.1321	0.8877	0.1863	0.1251	0.015	0.2665	0.3215	0.4059	0.0047
sp|Q16629|SRSF7_HUMAN	Nucleus	Nuclear localization signal	0.3152	0.8908	0.0431	0.0931	0.0414	0.012	0.0576	0.025	0.0063	0.0011
sp|Q16651|PRSS8_HUMAN	Cell membrane		0.1772	0.1575	0.3298	0.7502	0.0477	0.0008	0.1947	0.1617	0.2027	0.022
sp|Q16658|FSCN1_HUMAN	Cytoplasm	Signal peptide	0.607	0.2431	0.429	0.1174	0.3334	0.0115	0.0959	0.3264	0.1626	0.0009
sp|Q16706|MA2A1_HUMAN	Golgi apparatus	Signal peptide|Transmembrane domain	0.1276	0.1361	0.3845	0.1915	0.0408	0.0024	0.4989	0.3618	0.9333	0.028
sp|Q16777|H2A2C_HUMAN	Nucleus		0.3451	0.4607	0.2495	0.1828	0.2834	0.0343	0.0748	0.1604	0.028	0.2096
sp|Q16778|H2B2E_HUMAN	Nucleus	Nuclear localization signal	0.2145	0.6961	0.1368	0.1997	0.2581	0.0182	0.0318	0.0493	0.0324	0.0532
sp|Q16787|LAMA3_HUMAN	Extracellular	Signal peptide	0.2596	0.1751	0.9062	0.2845	0.1529	0.0065	0.2047	0.1543	0.2373	0.0126
sp|Q16851|UGPA_HUMAN	Cytoplasm	Nuclear localization signal	0.8036	0.5046	0.2391	0.0666	0.1625	0.0074	0.1248	0.1533	0.2065	0.063
sp|Q16881|TRXR1_HUMAN	Cytoplasm|Cell membrane		0.5251	0.2046	0.157	0.536	0.3528	0.0104	0.2654	0.3017	0.5286	0.0848
sp|Q24JP5|T132A_HUMAN	Cell membrane	Signal peptide|Transmembrane domain	0.3114	0.1215	0.1944	0.6674	0.0367	0.0009	0.3337	0.339	0.4524	0.0195
sp|Q4VC31|MIX23_HUMAN	Cytoplasm|Nucleus	Nuclear localization signal	0.6058	0.5872	0.0813	0.1187	0.1957	0.0047	0.0589	0.2	0.1444	0.0106
sp|Q5GFL6|VWA2_HUMAN	Extracellular	Signal peptide	0.3201	0.2123	0.9504	0.2889	0.1984	0.0119	0.279	0.3324	0.2146	0.0218
sp|Q5JPE7|NOMO2_HUMAN	Endoplasmic reticulum	Signal peptide|Transmembrane domain	0.2518	0.1719	0.2121	0.4357	0.0709	0.0206	0.7875	0.4485	0.3841	0.1123
sp|Q5QNW6|H2B2F_HUMAN	Nucleus	Nuclear localization signal	0.2056	0.6945	0.1259	0.1823	0.2705	0.02	0.0316	0.0609	0.0357	0.0583
sp|Q5TEC6|H37_HUMAN	Nucleus	Nuclear localization signal	0.3527	0.5306	0.1158	0.2067	0.1054	0.0235	0.0336	0.0819	0.0463	0.0467
sp|Q68BL7|OLM2A_HUMAN	Extracellular	Signal peptide	0.2305	0.0989	0.8505	0.3294	0.1126	0.0052	0.578	0.36	0.5857	0.0077
sp|Q6EMK4|VASN_HUMAN	Cell membrane	Signal peptide|Transmembrane domain	0.1919	0.1243	0.5353	0.8269	0.0884	0.0012	0.2284	0.4679	0.3153	0.0526
sp|Q6KB66|K2C80_HUMAN	Cytoplasm	Nuclear localization signal	0.7597	0.386	0.0933	0.3341	0.0704	0.0024	0.0885	0.0918	0.1151	0.004
sp|Q6MZW2|FSTL4_HUMAN	Extracellular	Signal peptide	0.3314	0.1066	0.749	0.3484	0.1627	0.0036	0.4795	0.3529	0.3315	0.0163
sp|Q6UXI9|NPNT_HUMAN	Extracellular	Signal peptide	0.1899	0.1249	0.9455	0.2124	0.0634	0.0024	0.159	0.2829	0.2929	0.0044
sp|Q6YHK3|CD109_HUMAN	Extracellular|Cell membrane	Signal peptide	0.2583	0.1608	0.6555	0.6112	0.0473	0.0051	0.3203	0.1858	0.3002	0.0042
sp|Q6ZRP7|QSOX2_HUMAN	Endoplasmic reticulum	Signal peptide|Transmembrane domain	0.232	0.162	0.4697	0.2913	0.0508	0.0012	0.6214	0.4368	0.5539	0.144
sp|Q7KZF4|SND1_HUMAN	Cytoplasm|Nucleus	Nuclear localization signal	0.8026	0.6566	0.0273	0.0236	0.1158	0.0026	0.3024	0.0603	0.0762	0.0033
sp|Q7L2H7|EIF3M_HUMAN	Cytoplasm|Nucleus	Nuclear export signal	0.5657	0.5558	0.0874	0.1034	0.048	0.0028	0.0719	0.3931	0.4953	0.001
sp|Q7Z304|MAMC2_HUMAN	Extracellular	Signal peptide	0.2901	0.1702	0.9202	0.1988	0.1388	0.0032	0.1489	0.2599	0.1618	0.0051
sp|Q7Z7M9|GALT5_HUMAN	Golgi apparatus	Signal peptide|Transmembrane domain	0.1874	0.0815	0.4994	0.1305	0.0272	0.0042	0.4032	0.1244	0.9538	0.0103
sp|Q86SF2|GALT7_HUMAN	Golgi apparatus	Signal peptide|Transmembrane domain	0.1502	0.1008	0.2596	0.1929	0.0424	0.0099	0.4356	0.2042	0.9624	0.0105
sp|Q86SJ2|AMGO2_HUMAN	Cell membrane	Signal peptide|Transmembrane domain	0.1762	0.135	0.0769	0.7672	0.0452	0.0019	0.4527	0.3817	0.4197	0.0405
sp|Q86SQ4|AGRG6_HUMAN	Cell membrane	Signal peptide|Transmembrane domain	0.1166	0.0766	0.1125	0.8612	0.0696	0.0103	0.2205	0.2222	0.2111	0.0178
sp|Q86SR1|GLT10_HUMAN	Golgi apparatus	Signal peptide|Transmembrane domain	0.1543	0.0816	0.397	0.3607	0.0532	0.0054	0.393	0.2255	0.9553	0.0067
sp|Q86UP2|KTN1_HUMAN	Endoplasmic reticulum|Golgi apparatus	Signal peptide|Transmembrane domain	0.2832	0.1293	0.1668	0.4146	0.1148	0.0118	0.8627	0.3831	0.7237	0.0715
sp|Q86VP6|CAND1_HUMAN	Cytoplasm|Nucleus	Nuclear export signal	0.6001	0.8476	0.0067	0.1273	0.0866	0.0041	0.1418	0.2017	0.2696	0.0092
sp|Q86X29|LSR_HUMAN	Cell membrane	Signal peptide|Transmembrane domain	0.2753	0.1348	0.102	0.8949	0.0312	0.0017	0.283	0.3712	0.2448	0.0094
sp|Q8IX30|SCUB3_HUMAN	Extracellular|Cell membrane	Signal peptide	0.2137	0.1729	0.8598	0.5258	0.061	0.0028	0.1946	0.1412	0.1944	0.005
sp|Q8IZA0|K319L_HUMAN	Cell membrane	Signal peptide|Transmembrane domain	0.2285	0.1363	0.2219	0.8187	0.0561	0.0045	0.3903	0.4691	0.5261	0.033
sp|Q8N474|SFRP1_HUMAN	Extracellular	Signal peptide	0.1525	0.1134	0.936	0.2553	0.1321	0.005	0.202	0.2511	0.3091	0.0051
sp|Q8NBJ4|GOLM1_HUMAN	Golgi apparatus	Signal peptide|Transmembrane domain	0.2851	0.2075	0.1508	0.3697	0.0222	0.0009	0.5075	0.3596	0.8768	0.0047
sp|Q8NBJ7|SUMF2_HUMAN	Endoplasmic reticulum	Signal peptide	0.112	0.1413	0.5002	0.4255	0.1251	0.0091	0.7458	0.3244	0.2005	0.104
sp|Q8NBP7|PCSK9_HUMAN	Extracellular	Signal peptide	0.2256	0.2023	0.862	0.2706	0.1684	0.0026	0.2972	0.3385	0.2874	0.0135
sp|Q8NBS9|TXND5_HUMAN	Endoplasmic reticulum	Signal peptide	0.1756	0.1972	0.2353	0.2773	0.12	0.0028	0.8284	0.2946	0.2895	0.0178
sp|Q8NC51|PAIRB_HUMAN	Cytoplasm	Nuclear localization signal	0.7209	0.3979	0.0704	0.1695	0.0506	0.0013	0.0884	0.0581	0.1226	0.0031
sp|Q8NCL4|GALT6_HUMAN	Golgi apparatus	Signal peptide|Transmembrane domain	0.1733	0.1336	0.2156	0.3222	0.0431	0.0042	0.4736	0.2421	0.9604	0.0118
sp|Q8NCW5|NNRE_HUMAN	Mitochondrion	Mitochondrial transit peptide	0.2715	0.1564	0.1817	0.1037	0.9373	0.0133	0.157	0.1137	0.1848	0.2022
sp|Q8NHP8|PLBL2_HUMAN	Lysosome/Vacuole	Signal peptide	0.2843	0.1836	0.5664	0.2243	0.0506	0.0287	0.4041	0.6615	0.1639	0.0311
sp|Q8TB73|NDNF_HUMAN	Extracellular	Signal peptide	0.1653	0.1574	0.9188	0.1943	0.1925	0.0233	0.3143	0.1942	0.2783	0.0148
sp|Q8WVQ1|CANT1_HUMAN	Golgi apparatus	Signal peptide|Transmembrane domain	0.203	0.1974	0.1308	0.26	0.1167	0.0083	0.6037	0.2616	0.8651	0.0175
sp|Q92520|FAM3C_HUMAN	Golgi apparatus	Signal peptide	0.2297	0.1414	0.4917	0.1693	0.1299	0.0555	0.5594	0.3604	0.8035	0.0094
sp|Q92563|TICN2_HUMAN	Extracellular	Signal peptide	0.2304	0.1096	0.841	0.2566	0.1383	0.0029	0.4166	0.4015	0.3808	0.0034
sp|Q92598|HS105_HUMAN	Cytoplasm|Nucleus	Nuclear export signal	0.7549	0.625	0.0339	0.2818	0.0776	0.0006	0.18	0.0432	0.0858	0.0071
sp|Q92626|PXDN_HUMAN	Extracellular	Signal peptide	0.1669	0.132	0.887	0.4043	0.0762	0.0069	0.2635	0.3996	0.2772	0.0065
sp|Q92673|SORL_HUMAN	Cell membrane	Signal peptide|Transmembrane domain	0.1912	0.1248	0.5626	0.7066	0.0783	0.0041	0.375	0.5616	0.5402	0.0332
sp|Q92688|AN32B_HUMAN	Nucleus	Nuclear localization signal	0.3119	0.9369	0.2973	0.0392	0.0428	0.0004	0.0972	0.0101	0.0203	0.0002
sp|Q92692|NECT2_HUMAN	Cell membrane	Signal peptide|Transmembrane domain	0.2294	0.1161	0.1285	0.874	0.0598	0.0035	0.221	0.3969	0.265	0.0376
sp|Q92734|TFG_HUMAN	Cytoplasm	Nuclear export signal	0.6773	0.3768	0.0443	0.082	0.0726	0.0043	0.4042	0.4264	0.2764	0.0017
sp|Q92743|HTRA1_HUMAN	Extracellular	Signal peptide	0.2196	0.1312	0.9235	0.3782	0.1335	0.002	0.1744	0.2183	0.247	0.0038
sp|Q92747|ARC1A_HUMAN	Endoplasmic reticulum	Peroxisomal targeting signal	0.4111	0.4826	0.0464	0.1561	0.0373	0.0062	0.5593	0.3536	0.3836	0.2115
sp|Q92820|GGH_HUMAN	Extracellular	Signal peptide	0.2093	0.0706	0.6768	0.2549	0.0722	0.0206	0.5047	0.5183	0.3121	0.0067
sp|Q92823|NRCAM_HUMAN	Cell membrane	Signal peptide|Transmembrane domain	0.186	0.1131	0.2643	0.836	0.0261	0.001	0.3131	0.3681	0.2676	0.0267
sp|Q92859|NEO1_HUMAN	Cell membrane	Signal peptide|Transmembrane domain	0.1666	0.1294	0.1401	0.8693	0.0242	0.0044	0.2695	0.4507	0.2106	0.0481
sp|Q92876|KLK6_HUMAN	Extracellular	Signal peptide	0.1616	0.0838	0.9528	0.1679	0.0793	0.0039	0.1822	0.3099	0.0851	0.007
sp|Q92973|TNPO1_HUMAN	Cytoplasm|Nucleus	Nuclear export signal	0.6316	0.6755	0.0089	0.2329	0.1274	0.0012	0.1312	0.2319	0.2195	0.0292
sp|Q93063|EXT2_HUMAN	Golgi apparatus	Signal peptide|Transmembrane domain	0.1688	0.1134	0.5222	0.2419	0.0398	0.0111	0.5191	0.25	0.9525	0.0182
sp|Q969H8|MYDGF_HUMAN	Extracellular|Endoplasmic reticulum	Signal peptide	0.1398	0.0971	0.7842	0.1825	0.094	0.0192	0.6842	0.2046	0.3555	0.0191
sp|Q96AE4|FUBP1_HUMAN	Nucleus	Nuclear localization signal	0.3098	0.9096	0.1792	0.0394	0.0278	0.0003	0.0375	0.0354	0.0226	0.0001
sp|Q96AG4|LRC59_HUMAN	Endoplasmic reticulum		0.1772	0.4043	0.043	0.2477	0.3457	0.0314	0.6014	0.308	0.4303	0.073
sp|Q96AT9|RPE_HUMAN	Cytoplasm		0.783	0.4062	0.0248	0.065	0.5095	0.0072	0.1412	0.1358	0.1623	0.062
sp|Q96C23|GALM_HUMAN	Cytoplasm		0.709	0.1851	0.1445	0.1024	0.5023	0.0533	0.0384	0.2122	0.0744	0.1371
sp|Q96C90|PP14B_HUMAN	Cytoplasm|Nucleus	Nuclear localization signal|Nuclear export signal	0.663	0.6645	0.0539	0.0503	0.1611	0.0062	0.1371	0.109	0.1797	0.0042
sp|Q96CG8|CTHR1_HUMAN	Extracellular	Signal peptide	0.2715	0.1809	0.8283	0.2171	0.0961	0.0062	0.2985	0.1174	0.1421	0.0068
sp|Q96DG6|CMBL_HUMAN	Cytoplasm		0.7592	0.3037	0.1413	0.247	0.0662	0.0507	0.1912	0.2472	0.2528	0.0035
sp|Q96FJ2|DYL2_HUMAN	Cytoplasm		0.5803	0.3815	0.4159	0.1415	0.2642	0.0178	0.0656	0.1377	0.1748	0.111
sp|Q96FQ6|S10AG_HUMAN	Cytoplasm		0.7516	0.3137	0.13	0.3289	0.1379	0.0126	0.1295	0.2969	0.1947	0.0119
sp|Q96FW1|OTUB1_HUMAN	Cytoplasm|Nucleus	Nuclear localization signal|Nuclear export signal	0.8383	0.5916	0.0806	0.0905	0.0649	0.0003	0.3379	0.4209	0.5327	0.0058
sp|Q96HE7|ERO1A_HUMAN	Endoplasmic reticulum	Signal peptide	0.1893	0.0911	0.2146	0.1964	0.3037	0.0022	0.7174	0.3943	0.3016	0.0428
sp|Q96IU4|ABHEB_HUMAN	Cytoplasm	Nuclear localization signal|Nuclear export signal	0.7802	0.439	0.1607	0.3481	0.175	0.0052	0.1596	0.2329	0.1804	0.0017
sp|Q96KP4|CNDP2_HUMAN	Cytoplasm	Peroxisomal targeting signal	0.708	0.3148	0.0402	0.2631	0.5028	0.0368	0.421	0.2718	0.1076	0.314
sp|Q96N03|VTM2L_HUMAN	Extracellular|Cell membrane	Signal peptide	0.2274	0.1873	0.7395	0.5365	0.0756	0.0018	0.4439	0.2473	0.4204	0.0095
sp|Q96PD2|DCBD2_HUMAN	Cell membrane	Signal peptide|Transmembrane domain	0.2419	0.107	0.1208	0.8179	0.0766	0.0014	0.2819	0.5615	0.2679	0.1025
sp|Q96QK1|VPS35_HUMAN	Cytoplasm|Nucleus	Nuclear export signal	0.5876	0.6978	0.0854	0.2561	0.0225	0.0003	0.17	0.4362	0.277	0.0297
sp|Q96TA1|NIBA2_HUMAN	Cytoplasm	Nuclear export signal	0.6651	0.265	0.0753	0.456	0.2101	0.0003	0.183	0.5309	0.408	0.0179
sp|Q99426|TBCB_HUMAN	Cytoplasm|Nucleus	Nuclear export signal	0.7501	0.5464	0.003	0.0696	0.0495	0.0203	0.158	0.1303	0.106	0.0023
sp|Q99439|CNN2_HUMAN	Cytoplasm|Cell membrane	Nuclear export signal	0.8963	0.1355	0.0578	0.6054	0.3667	0.0221	0.1392	0.1525	0.2324	0.0017
sp|Q99497|PARK7_HUMAN	Cytoplasm	Mitochondrial transit peptide	0.8948	0.3871	0.0421	0.1545	0.5896	0.0758	0.4814	0.0656	0.2236	0.0261
sp|Q99519|NEUR1_HUMAN	Lysosome/Vacuole	Signal peptide	0.2616	0.1265	0.5759	0.2331	0.0811	0.0676	0.6147	0.6314	0.6137	0.027
sp|Q99523|SORT_HUMAN	Cell membrane|Lysosome/Vacuole |Golgi apparatus	Signal peptide|Transmembrane domain	0.1652	0.1053	0.296	0.6435	0.0846	0.0026	0.4194	0.705	0.7529	0.0494
sp|Q99538|LGMN_HUMAN	Extracellular|Lysosome/Vacuole	Signal peptide	0.1033	0.0617	0.7534	0.2504	0.0768	0.0121	0.3947	0.616	0.2402	0.0036
sp|Q99584|S10AD_HUMAN	Cytoplasm		0.6496	0.3106	0.2546	0.371	0.1227	0.0163	0.1717	0.3446	0.1731	0.0282
sp|Q99729|ROAA_HUMAN	Cytoplasm|Nucleus	Nuclear localization signal	0.7629	0.7069	0.2172	0.0859	0.0225	0.0006	0.281	0.0628	0.0714	0.0004
sp|Q99784|NOE1_HUMAN	Extracellular|Golgi apparatus	Signal peptide	0.244	0.062	0.9007	0.3823	0.2326	0.0396	0.5283	0.5218	0.7105	0.0178
sp|Q99832|TCPH_HUMAN	Cytoplasm	Nuclear localization signal	0.6963	0.4173	0.1124	0.2212	0.167	0.0019	0.0741	0.1582	0.0709	0.0038
sp|Q99873|ANM1_HUMAN	Cytoplasm|Nucleus	Nuclear localization signal|Nuclear export signal	0.6381	0.6675	0.0399	0.257	0.2096	0.0021	0.0377	0.1317	0.2243	0.0045
sp|Q99969|RARR2_HUMAN	Extracellular	Signal peptide	0.1207	0.1425	0.8695	0.2003	0.1204	0.0072	0.1376	0.2196	0.1342	0.0112
sp|Q99988|GDF15_HUMAN	Extracellular	Signal peptide	0.2716	0.293	0.9314	0.081	0.2458	0.0015	0.1072	0.1046	0.0591	0.0317
sp|Q9BQT9|CSTN3_HUMAN	Cell membrane	Signal peptide|Transmembrane domain	0.231	0.1903	0.0911	0.7115	0.0351	0.0011	0.394	0.4324	0.5203	0.0387
sp|Q9BR76|COR1B_HUMAN	Cytoplasm	Nuclear export signal	0.7551	0.443	0.0413	0.2878	0.0494	0.0027	0.2392	0.4369	0.3366	0.0211
sp|Q9BRA2|TXD17_HUMAN	Cytoplasm|Nucleus	Nuclear localization signal	0.6787	0.5778	0.0224	0.136	0.1555	0.0032	0.1847	0.0267	0.0216	0.0006
sp|Q9BRK5|CAB45_HUMAN	Endoplasmic reticulum	Signal peptide	0.2147	0.1745	0.4419	0.3774	0.0542	0.0033	0.7471	0.4166	0.617	0.0121
sp|Q9BTY2|FUCO2_HUMAN	Extracellular	Signal peptide	0.2038	0.1477	0.6684	0.252	0.0528	0.0039	0.5587	0.4119	0.2121	0.0122
sp|Q9BWD1|THIC_HUMAN	Cytoplasm|Mitochondrion	Mitochondrial transit peptide	0.6289	0.2371	0.0556	0.0666	0.7141	0.0589	0.3011	0.1531	0.0944	0.054
sp|Q9BWS9|CHID1_HUMAN	Extracellular	Signal peptide	0.18	0.0738	0.8836	0.2407	0.135	0.0589	0.4356	0.5411	0.4817	0.0094
sp|Q9BY44|EIF2A_HUMAN	Cytoplasm	Nuclear localization signal	0.4167	0.3331	0.0293	0.2395	0.0567	0.0004	0.2444	0.0641	0.1216	0.0181
sp|Q9BY76|ANGL4_HUMAN	Extracellular	Signal peptide	0.173	0.1152	0.8568	0.3345	0.0595	0.0089	0.2721	0.4646	0.4191	0.0081
sp|Q9BZM5|ULBP2_HUMAN	Cell membrane		0.2157	0.1436	0.3377	0.6939	0.0801	0.0008	0.4703	0.3658	0.2149	0.017
sp|Q9BZZ5|API5_HUMAN	Cytoplasm|Nucleus	Nuclear localization signal	0.5197	0.8523	0.113	0.0474	0.0942	0.0014	0.0646	0.0333	0.041	0.0004
sp|Q9GZM7|TINAL_HUMAN	Extracellular	Signal peptide	0.1835	0.1591	0.9063	0.2989	0.0949	0.0009	0.2253	0.4833	0.3755	0.0107
sp|Q9GZN4|BSSP4_HUMAN	Extracellular	Signal peptide	0.2441	0.1319	0.9028	0.3029	0.14	0.005	0.1541	0.2984	0.1905	0.0525
sp|Q9GZX9|TWSG1_HUMAN	Extracellular	Signal peptide	0.1786	0.0968	0.9204	0.1593	0.0635	0.0096	0.2156	0.2248	0.3111	0.0061
sp|Q9H1B5|XYLT2_HUMAN	Extracellular|Golgi apparatus	Signal peptide|Transmembrane domain	0.1635	0.1086	0.7496	0.2627	0.0816	0.0059	0.4274	0.3074	0.9461	0.0336
sp|Q9H1E3|NUCKS_HUMAN	Nucleus	Nuclear localization signal	0.181	0.9731	0.1509	0.0327	0.0308	0.0086	0.0261	0.0281	0.0478	0.0005
sp|Q9H299|SH3L3_HUMAN	Cytoplasm	Peroxisomal targeting signal	0.8167	0.4373	0.0113	0.1076	0.3463	0.0156	0.1451	0.1903	0.108	0.1444
sp|Q9H3G5|CPVL_HUMAN	Extracellular|Lysosome/Vacuole	Signal peptide	0.1383	0.0671	0.6691	0.1832	0.0817	0.1201	0.4392	0.6704	0.3	0.0219
sp|Q9H3K6|BOLA2_HUMAN	Cytoplasm	Nuclear localization signal	0.8312	0.3361	0.0273	0.054	0.3881	0.0406	0.0792	0.0766	0.0756	0.0077
sp|Q9H4A4|AMPB_HUMAN	Cytoplasm		0.7003	0.4175	0.1408	0.1428	0.2546	0.0032	0.2969	0.1674	0.2959	0.0143
sp|Q9H910|JUPI2_HUMAN	Cytoplasm	Nuclear localization signal|Nuclear export signal	0.7046	0.3934	0.0652	0.4822	0.1494	0.0006	0.1222	0.2461	0.1289	0.0051
sp|Q9HB40|RISC_HUMAN	Extracellular	Signal peptide	0.1407	0.1081	0.7164	0.2117	0.0934	0.0136	0.6136	0.54	0.2444	0.0356
sp|Q9HB71|CYBP_HUMAN	Cytoplasm|Nucleus	Nuclear localization signal	0.5532	0.5727	0.092	0.0624	0.1538	0.0005	0.1683	0.1776	0.1583	0.0164
sp|Q9HC35|EMAL4_HUMAN	Cytoplasm|Nucleus	Nuclear localization signal	0.4923	0.6607	0.0468	0.1766	0.0444	0.001	0.0983	0.2091	0.071	0.0045
sp|Q9HC38|GLOD4_HUMAN	Cytoplasm	Peroxisomal targeting signal	0.8109	0.2342	0.0147	0.3072	0.2811	0.0985	0.5112	0.1185	0.4731	0.1737
sp|Q9HC84|MUC5B_HUMAN	Extracellular	Signal peptide	0.3054	0.1618	0.9282	0.399	0.1316	0.0039	0.2378	0.4283	0.2909	0.0205
sp|Q9NP84|TNR12_HUMAN	Cell membrane|Lysosome/Vacuole	Signal peptide|Transmembrane domain	0.1766	0.1461	0.3306	0.8148	0.1539	0.0027	0.3126	0.5772	0.3776	0.0509
sp|Q9NPH3|IL1AP_HUMAN	Cell membrane|Lysosome/Vacuole	Signal peptide|Transmembrane domain	0.2137	0.1181	0.1713	0.8234	0.0429	0.0014	0.3276	0.6116	0.3973	0.0145
sp|Q9NPR2|SEM4B_HUMAN	Cell membrane|Lysosome/Vacuole	Signal peptide|Transmembrane domain	0.2306	0.1268	0.1003	0.7934	0.0415	0.0009	0.3662	0.6017	0.4448	0.1353
sp|Q9NR12|PDLI7_HUMAN	Cytoplasm		0.7396	0.2362	0.1121	0.3308	0.0817	0.0012	0.2126	0.1554	0.3209	0.0031
sp|Q9NS15|LTBP3_HUMAN	Extracellular	Signal peptide	0.2088	0.2259	0.9491	0.1851	0.1698	0.0007	0.2131	0.2219	0.2325	0.014
sp|Q9NTK5|OLA1_HUMAN	Cytoplasm	Nuclear localization signal	0.7214	0.2218	0.0396	0.1996	0.3136	0.0571	0.2635	0.1138	0.3452	0.0104
sp|Q9NUQ9|CYRIB_HUMAN	Cytoplasm		0.6256	0.4322	0.1582	0.2158	0.3052	0.0349	0.195	0.2429	0.2405	0.0213
sp|Q9NVA2|SEP11_HUMAN	Cytoplasm	Nuclear localization signal|Nuclear export signal	0.7085	0.3302	0.0952	0.4885	0.1854	0.0375	0.2824	0.4303	0.574	0.053
sp|Q9NY33|DPP3_HUMAN	Cytoplasm|Nucleus		0.7962	0.5445	0.07	0.1455	0.2045	0.0203	0.3118	0.0942	0.0813	0.1006
sp|Q9NYF8|BCLF1_HUMAN	Nucleus	Nuclear localization signal	0.3028	0.864	0.1614	0.058	0.1	0.0003	0.1543	0.0113	0.0143	0.0011
sp|Q9NYL9|TMOD3_HUMAN	Cytoplasm	Nuclear export signal	0.8217	0.3799	0.0254	0.0864	0.1676	0.0177	0.1385	0.0447	0.0913	0.0024
sp|Q9NYQ8|FAT2_HUMAN	Cell membrane	Signal peptide|Transmembrane domain	0.2106	0.1074	0.1693	0.8353	0.0426	0.0131	0.206	0.389	0.3677	0.028
sp|Q9NZ08|ERAP1_HUMAN	Extracellular	Signal peptide	0.268	0.1259	0.8356	0.2059	0.0958	0.0111	0.486	0.2595	0.2841	0.0253
sp|Q9NZL9|MAT2B_HUMAN	Cytoplasm		0.5129	0.5141	0.0834	0.1184	0.2169	0.2835	0.0845	0.1863	0.1514	0.263
sp|Q9NZV1|CRIM1_HUMAN	Cell membrane|Lysosome/Vacuole |Golgi apparatus	Signal peptide|Transmembrane domain	0.2048	0.0935	0.3518	0.7422	0.0535	0.0081	0.3405	0.6055	0.7172	0.1425
sp|Q9P258|RCC2_HUMAN	Nucleus	Nuclear localization signal	0.3131	0.8682	0.0273	0.1483	0.14	0.0142	0.0669	0.0248	0.1427	0.0016
sp|Q9P2B2|FPRP_HUMAN	Cell membrane	Signal peptide|Transmembrane domain	0.2172	0.1243	0.0592	0.7856	0.0959	0.0005	0.3962	0.5445	0.527	0.0225
sp|Q9P2E9|RRBP1_HUMAN	Endoplasmic reticulum	Signal peptide|Transmembrane domain	0.2433	0.139	0.1078	0.5208	0.0971	0.0149	0.8143	0.3534	0.6404	0.0257
sp|Q9UBP4|DKK3_HUMAN	Extracellular	Signal peptide	0.1723	0.095	0.9064	0.2602	0.1671	0.0036	0.342	0.3582	0.4096	0.0053
sp|Q9UBQ0|VPS29_HUMAN	Cytoplasm|Nucleus	Nuclear export signal	0.6659	0.5404	0.0569	0.1516	0.0344	0.0014	0.2573	0.3422	0.2817	0.0049
sp|Q9UBQ6|EXTL2_HUMAN	Golgi apparatus	Signal peptide|Transmembrane domain	0.1749	0.1118	0.5051	0.2042	0.0914	0.0074	0.5954	0.3314	0.9188	0.0136
sp|Q9UBR2|CATZ_HUMAN	Extracellular|Lysosome/Vacuole	Signal peptide	0.1309	0.1053	0.7605	0.2797	0.1015	0.0021	0.3276	0.5823	0.262	0.0075
sp|Q9UBS4|DJB11_HUMAN	Endoplasmic reticulum	Signal peptide	0.1477	0.066	0.5386	0.2232	0.0199	0.0207	0.6817	0.3896	0.3365	0.0042
sp|Q9UGI8|TES_HUMAN	Cytoplasm	Nuclear localization signal|Nuclear export signal	0.8273	0.3984	0.0838	0.2	0.1882	0.002	0.1249	0.1096	0.3205	0.001
sp|Q9UGM3|DMBT1_HUMAN	Extracellular	Signal peptide	0.2059	0.271	0.7592	0.2175	0.1534	0.0047	0.1298	0.2424	0.1018	0.013
sp|Q9UHB6|LIMA1_HUMAN	Cytoplasm	Nuclear localization signal|Nuclear export signal	0.8237	0.2824	0.1042	0.3676	0.1533	0.0058	0.1291	0.1357	0.3095	0.0198
sp|Q9UHD8|SEPT9_HUMAN	Cytoplasm|Nucleus	Nuclear localization signal|Nuclear export signal	0.6845	0.6035	0.0354	0.1756	0.1155	0.0169	0.0821	0.0966	0.1253	0.0221
sp|Q9UHG2|PCS1N_HUMAN	Extracellular	Signal peptide	0.1411	0.0969	0.9164	0.1408	0.1218	0.0026	0.3201	0.1437	0.5058	0.0064
sp|Q9UHV9|PFD2_HUMAN	Cytoplasm		0.6511	0.3652	0.0133	0.0266	0.1659	0.0008	0.0734	0.2012	0.0464	0.1687
sp|Q9UI42|CBPA4_HUMAN	Extracellular	Signal peptide	0.0871	0.0245	0.9451	0.2387	0.0377	0.067	0.2375	0.4683	0.1669	0.0115
sp|Q9UJJ9|GNPTG_HUMAN	Extracellular	Signal peptide	0.1997	0.2183	0.6927	0.1458	0.2404	0.0014	0.4988	0.3151	0.3865	0.0171
sp|Q9UJU6|DBNL_HUMAN	Cytoplasm|Cell membrane	Nuclear export signal	0.7238	0.2322	0.1131	0.5516	0.1384	0.0061	0.0966	0.4813	0.555	0.0028
sp|Q9UK76|JUPI1_HUMAN	Cytoplasm	Nuclear localization signal|Nuclear export signal	0.7316	0.3548	0.0524	0.5167	0.1331	0.0023	0.0748	0.3394	0.1663	0.0076
sp|Q9UKK9|NUDT5_HUMAN	Cytoplasm|Peroxisome	Peroxisomal targeting signal	0.6833	0.2842	0.0122	0.0929	0.1577	0.1071	0.2279	0.0307	0.0784	0.7892
sp|Q9UL46|PSME2_HUMAN	Cytoplasm	Nuclear localization signal|Nuclear export signal	0.6117	0.4637	0.0401	0.3577	0.1663	0.015	0.2017	0.4545	0.2527	0.0081
sp|Q9ULF5|S39AA_HUMAN	Cell membrane|Lysosome/Vacuole	Signal peptide|Transmembrane domain	0.1787	0.1373	0.0487	0.8086	0.0536	0.0026	0.5146	0.6294	0.4555	0.0158
sp|Q9ULV4|COR1C_HUMAN	Cytoplasm	Nuclear localization signal|Nuclear export signal	0.725	0.4843	0.0388	0.4594	0.0385	0.0042	0.1772	0.4188	0.2254	0.0127
sp|Q9ULZ3|ASC_HUMAN	Cytoplasm	Nuclear export signal	0.7539	0.3535	0.1293	0.1891	0.143	0.0009	0.0969	0.3092	0.18	0.002
sp|Q9UM22|EPDR1_HUMAN	Extracellular	Signal peptide	0.2542	0.1389	0.5399	0.3713	0.2177	0.0091	0.4241	0.4707	0.5172	0.0568
sp|Q9UMS4|PRP19_HUMAN	Cytoplasm|Nucleus	Nuclear localization signal|Nuclear export signal	0.5634	0.7128	0.0102	0.058	0.1491	0.0038	0.2055	0.111	0.075	0.0042
sp|Q9UN86|G3BP2_HUMAN	Cytoplasm|Nucleus	Nuclear localization signal	0.6288	0.7145	0.0127	0.1466	0.0566	0.0027	0.0668	0.0267	0.0083	0.0004
sp|Q9UNW1|MINP1_HUMAN	Endoplasmic reticulum	Signal peptide	0.1667	0.1721	0.5631	0.2096	0.3666	0.0033	0.6486	0.3063	0.2823	0.0295
sp|Q9UNZ2|NSF1C_HUMAN	Cytoplasm	Nuclear export signal	0.6542	0.5243	0.0182	0.0726	0.0787	0.0041	0.2736	0.1511	0.2995	0.0271
sp|Q9UQ80|PA2G4_HUMAN	Cytoplasm|Nucleus	Nuclear localization signal	0.6508	0.6787	0.0328	0.0421	0.0565	0.0054	0.3942	0.0135	0.1486	0.0073
sp|Q9Y224|RTRAF_HUMAN	Cytoplasm		0.5718	0.5109	0.1253	0.0621	0.1742	0.019	0.1275	0.0592	0.0607	0.0477
sp|Q9Y262|EIF3L_HUMAN	Cytoplasm|Nucleus	Nuclear export signal	0.5578	0.6757	0.0472	0.1089	0.0712	0.0009	0.2143	0.2861	0.2495	0.0009
sp|Q9Y266|NUDC_HUMAN	Cytoplasm	Nuclear localization signal|Nuclear export signal	0.7954	0.5182	0.0278	0.0774	0.2077	0.0042	0.3083	0.3358	0.4001	0.0034
sp|Q9Y287|ITM2B_HUMAN	Cell membrane|Lysosome/Vacuole	Signal peptide|Transmembrane domain	0.2219	0.1681	0.2079	0.6329	0.1133	0.0071	0.5397	0.5661	0.5194	0.0036
sp|Q9Y376|CAB39_HUMAN	Cytoplasm|Nucleus	Nuclear localization signal|Nuclear export signal	0.625	0.6137	0.0214	0.3848	0.0877	0.0045	0.1995	0.282	0.3286	0.0073
sp|Q9Y3B8|ORN_HUMAN	Mitochondrion	Mitochondrial transit peptide	0.2638	0.3763	0.1005	0.0525	0.7267	0.0194	0.1465	0.0903	0.0557	0.1471
sp|Q9Y3C8|UFC1_HUMAN	Cytoplasm|Nucleus	Nuclear localization signal|Nuclear export signal	0.7297	0.6743	0.0982	0.1483	0.1737	0.0294	0.1318	0.176	0.1569	0.0061
sp|Q9Y3F4|STRAP_HUMAN	Nucleus	Nuclear localization signal	0.4578	0.6972	0.0189	0.0681	0.058	0.0122	0.3711	0.1142	0.1262	0.0157
sp|Q9Y490|TLN1_HUMAN	Cytoplasm	Nuclear localization signal	0.5585	0.35	0.0723	0.5117	0.0573	0.0012	0.0817	0.2896	0.1617	0.0002
sp|Q9Y4K0|LOXL2_HUMAN	Extracellular	Signal peptide	0.1935	0.1167	0.8315	0.1673	0.072	0.0105	0.2804	0.2709	0.3021	0.0012
sp|Q9Y5B9|SP16H_HUMAN	Nucleus	Nuclear localization signal	0.3583	0.8846	0.1306	0.0564	0.1205	0.0024	0.2013	0.0437	0.0623	0.0053
sp|Q9Y5S9|RBM8A_HUMAN	Nucleus	Nuclear localization signal	0.288	0.9594	0.0525	0.0562	0.0385	0.0185	0.1384	0.0088	0.0024	0.0103
sp|Q9Y5Y6|ST14_HUMAN	Cell membrane	Signal peptide|Transmembrane domain	0.189	0.1566	0.2167	0.8044	0.0462	0.0062	0.1606	0.502	0.2788	0.0329
sp|Q9Y5Z4|HEBP2_HUMAN	Cytoplasm|Mitochondrion	Mitochondrial transit peptide	0.503	0.1582	0.3063	0.2859	0.7089	0.124	0.1696	0.5476	0.2983	0.1076
sp|Q9Y617|SERC_HUMAN	Cytoplasm	Peroxisomal targeting signal	0.8563	0.2904	0.0514	0.157	0.2132	0.013	0.1824	0.0929	0.0528	0.3626
sp|Q9Y624|JAM1_HUMAN	Cell membrane	Signal peptide|Transmembrane domain	0.2005	0.0861	0.2555	0.8583	0.0436	0.0042	0.2801	0.3865	0.2629	0.0238
sp|Q9Y6R7|FCGBP_HUMAN	Extracellular	Signal peptide	0.3086	0.1237	0.9416	0.3002	0.1062	0.0065	0.2825	0.4331	0.2208	0.0064
tr|A0A2R8Y422|RPS27AP5	Cytoplasm|Nucleus	Nuclear localization signal	0.5855	0.7586	0.156	0.2826	0.0744	0.001	0.2977	0.094	0.0258	0.0023
